# Supplementary material for: Pushing the upper temperature limit of methanotrophy in continental hydrothermal ecosystems, active biological methane oxidation in hot springs of Yellowstone National Park
Source: Front Microbiol. 2026 Mar 23;17:1736896. doi: 10.3389/fmicb.2026.1736896 (PMC13050887; doi:10.3389/fmicb.2026.1736896)
Supplement: Supplementary file 2 [file Table_1.xlsx]

## Sheet: Supplementary Table 1
								All concentrations are in molality
Sample ID	Spring Name	Spring Name References	Sample Type	Area	Biological Analysis	Temp. (Celsius)	pH	DIC	O2,AQ	HS-	SiO2,AQ	METHANE,AQ	H2,AQ	CO,AQ	F-	Cl-	Br-	SO4-2	NO2-	NO3-	Li+	Na+	NH4+	K+	Mg+2	Ca+2	Fe+2
								MS	Probe	Spectro	Spectro	GC-FID	GC-RCP	GC-RCP	IC	IC	IC	IC	IC	IC	IC	IC	IC	IC	IC	IC	Spectro
140724SC*	Empress Spring; EM; GGSNN024	Bryan, 2018; Weeks et al., 2023; Colman et al., 2024; RCN	Outflow	Geyser Creek	16S + MOR	50	7.993	0.00216	0.00016251	1.56e-06	0.00551	7.16e-08	9.91e-09	1.61e-07	0.000759	0.00978	1.33e-05	0.0011	1.7e-07	1.75793e-07	0.000434	0.0145	2.29e-05	0.000604	6.41e-06	0.000119
140724SD*	Empress Spring; EM; GGSNN024	Bryan, 2018; Weeks et al., 2023; Colman et al., 2024; RCN	Outflow	Geyser Creek	16S	54.8	7.745	0.0024	0.000143759	1.12e-06	0.00531	3.6e-09	9.4e-09	5.28e-08	0.000754	0.00978	1.38e-05	0.0011	2.08e-07	2.45948e-07	0.000437	0.0143	2.43e-05	0.000602	6.79e-06	0.00012
140724SE*	Empress Spring; EM; GGSNN024	Bryan, 2018; Weeks et al., 2023; Colman et al., 2024; RCN	Outflow	Geyser Creek	16S	70.2	7.13	0.00249	0.000150009	3.15e-06	0.00441	2.58e-08	1.87e-08	5.6e-08	0.000739	0.0097	1.23e-05	0.00108	4.62e-08	1.01605e-07	0.000419	0.014	1.99e-05	0.000589	6.63e-06	0.000108	1.79e-07
140725SI*	Mound Spring †; MN	Weeks et al., 2023	Outflow	Sentinel Meadows	16S	59.2	9.034	0.00283	0.000150009	1.22e-05	0.00797	3.15e-09	5.06e-10	1.07e-07	0.00144	0.0071	1e-05	0.000173	1.55e-07	9.31e-08	0.000243	0.0137	3.19e-06	0.000267		7.9e-06
140725SJ*	Mound Spring †; MN	Weeks et al., 2023	Outflow	Sentinel Meadows	16S	64.6	9.044	0.00283	5.63e-05	1.28e-05	0.00741	2e-09	1.05e-08	1.62e-07	0.00143	0.00698	9.94e-06	0.000172	1.76e-07	7.33813e-07	0.000249	0.0137	4.01e-06	0.000277		1.07e-05	1.79e-07
140725SK*	Mound Spring †; MN	Weeks et al., 2023	Outflow	Sentinel Meadows	16S	75.4	8.947	0.00275	3.75e-05	2.62e-05	0.00746			8.75e-08	0.00141	0.00694	9.15e-06	0.000159	9.24e-08	1.57246e-07	0.00024	0.0137	8.33e-07	0.00027		7.46e-06	8.95e-07
140725SL*	Mound Spring †; MN	Weeks et al., 2023	Outflow	Sentinel Meadows	16S	67.9	9.015	0.00275	7.5e-05	1.78e-05	0.00637	2.18e-09	8.23e-09	6.5e-08	0.00143	0.00698	9.87e-06	0.00017	2.07e-07	3.7618e-07	0.000233	0.0133	5.26e-06	0.000259		7.33e-06
140726SO*	Figure 8; F; MVNN002	Romano et al. 2013; Weeks et al., 2023; Colman et al., 2024; RCN	Outflow	GOPA	16S	50.9	6.122		0.000137509	5.61e-07	0.00717			2.09e-08	0.00095	0.0125	1.63e-05	0.00306	4.08e-08	3.88276e-07	0.000479	0.0188	3.81e-06	0.00107	8.65e-06	0.0002
140726SP*	Figure 8; F; MVNN002	Romano et al. 2013; Weeks et al., 2023; Colman et al., 2024; RCN	Outflow	GOPA	16S	58.8	5.769	0.00036634	0.000100006	7.17e-07	0.00761	5.46e-08	1.67e-08	1.03e-07	0.000953	0.0126	1.58e-05	0.00302	2.34e-08	7.7e-08	0.000492	0.0184	5.39e-06	0.00108	6.75e-06	0.000201
140726SQ*	Figure 8; F; MVNN002	Romano et al. 2013; Weeks et al., 2023; Colman et al., 2024; RCN	Outflow	GOPA	16S	64.1	5.202	0.000699376	3.5e-05	4.99e-07	0.00711	8.79e-08	5.7e-08	1.29e-07	0.000951	0.0126	1.58e-05	0.00302	6.9e-08	8.1e-08	0.000447	0.0178	5.47e-06	0.000995	6.05e-06	0.000182	3.76e-06
140726SR*	Figure 8; F; MVNN002	Romano et al. 2013; Weeks et al., 2023; Colman et al., 2024; RCN	Outflow	GOPA	16S	43.7	6.528	0.000333036	0.000187512	8.42e-07	0.00836	3.47e-09	1.16e-08	4.72e-08	0.000962	0.0129	1.6e-05	0.00319	9.56e-08	1.46763e-07	0.000498	0.0194	3.18e-06	0.00113	9.52e-06	0.000201	1.07e-06
140727SU*	Crater Hills Geyser †; CH	Weeks et al., 2023	Outflow	Crater Hills	16S	46.3	3.388	8.33e-06	0.000256266	3.74e-07	0.00875		8.88e-09	2.46e-08	0.0022	0.0254	3.42e-05	0.00582		3.62471e-07	0.00116	0.0311	0.00106	0.00426	2.78e-05	0.000197	5.91e-06
140727SV*	CF	Weeks et al., 2023	Outflow	Crater Hills	16S	50.3	1.94	0.000333036	0.000112507	3.12e-07	0.00444	5.56e-08	1.45e-08	9.58e-08	4.27e-05	4.06e-05	6.01e-08	0.0193	8.8e-08	7.98e-08	3.74e-06	0.00114	0.000455	0.000899	0.000215	0.000392	0.000333065
140727SW*	CF	Weeks et al., 2023	Outflow	Crater Hills	16S	53	1.951	0.000532858	0.000112507	2.09e-06	0.00516	5.2e-08	9.87e-09	5.62e-08	4.35e-05	3.94e-05	5.79e-08	0.0196	7.88e-08	7.3e-08	3.52e-06	0.00109	0.00041	0.000799	0.000203	0.000362	0.000381413
140727SX*	CF	Weeks et al., 2023	Outflow	Crater Hills	16S	58.8	1.943	0.00108	5e-05	4.15e-06	0.00696	1.38e-07	2.92e-08	7.25e-08	4.17e-05	3.81e-05	5.48e-08	0.019	1.17e-07	1.08459e-07	3.58e-06	0.00111	0.000457	0.000875	0.00021	0.000386	0.000562271
140727SY*	CF	Weeks et al., 2023	Outflow	Crater Hills	16S	50.8	1.924	0.000133215	6.88e-05	1.43e-06					5.16e-05	4.34e-05	5.73e-08	0.0231	6.52e-08	1.47166e-07	4.55e-06	0.00128	0.00036	0.000598	0.00026	0.000336	0.000501388
140727SZ*	CF	Weeks et al., 2023	Outflow	Crater Hills	16S	57.5	1.93	0.000582814	1.63e-05	4.34e-06	0.00474				4.13e-05	3.82e-05	5.07e-08	0.0191	1.04e-07	6.73e-08	3.61e-06	0.00112	0.00045	0.000882	0.000211	0.00039	0.000451249
140729SD*	Crater Hills Geyser †; CH	Weeks et al., 2023	Outflow	Crater Hills	16S	28.6	3.643	1.67e-05	0.000268767	7.17e-07	0.01323	4.62e-09	1.73e-08	8.51e-08	0.00252	0.0293	3.91e-05	0.00666	1.2e-08	6.54384e-07	0.00112	0.031	0.00106	0.00421	2.67e-05	0.00019	5.91e-06
140729SE*	Crater Hills Geyser †; CH	Weeks et al., 2023	Outflow	Crater Hills	16S	28.8	3.659	3.33e-06	0.000293768	4.99e-07	0.01471	7.65e-10	2.05e-08	3.27e-08	0.00245	0.0283	3.84e-05	0.00638	5.81e-08	9.86616e-07	0.00132	0.0348	0.00117	0.00481	3.04e-05	0.000222	4.12e-06
140730SI*	Bison Pool; BP; Rosette Geyser	Meyer-Dombard, 2005; Weeks et al., 2023; Colman et al., 2024; RCN	Outflow	Sentinel Meadows	16S + MOR	68	8.31	0.00535	4.38e-05	3.43e-07	0.00609	1.25e-07	5.59e-08	1.23e-07	0.00125	0.00613	8.64e-06	0.000175	1.38e-07	1.56036e-07	0.000367	0.0152	5.4e-06	0.000343		1.16e-05
140730SJ*	Bison Pool; BP; Rosette Geyser	Meyer-Dombard, 2005; Weeks et al., 2023; Colman et al., 2024; RCN	Outflow	Sentinel Meadows	16S	69.3	8.248	0.00541	3.75e-05	4.05e-07	0.00646	9.9e-09	4.36e-08	1.75e-07	0.00125	0.00613	8.59e-06	0.000175	1.11e-07	1.95549e-07	0.000328	0.0131	8.01e-06	0.000307		1.1e-05	3.58e-07
140730SK*	Bison Pool; BP; Rosette Geyser	Meyer-Dombard, 2005; Weeks et al., 2023; Colman et al., 2024; RCN	Outflow	Sentinel Meadows	16S + MOR	73.1	8.147	0.00536	2.5e-05	6.86e-07	0.00732	4.07e-09	1.03e-08	1.6e-07	0.00125	0.00628	8.16e-06	0.000173	4.08e-08	1.30635e-07	0.000334	0.0134	1.35e-06	0.000312	1.59e-07	9.86e-06
140730SL*	Bison Pool; BP; Rosette Geyser	Meyer-Dombard, 2005; Weeks et al., 2023; Colman et al., 2024; RCN	Source	Sentinel Meadows	16S	92.2	7.64	0.00558	8.13e-06	7.64e-06	0.00613		1.99e-08	1.99e-07	0.00121	0.0061	8.35e-06	0.000164	1.52e-07	1.20152e-07	0.000321	0.0125	3.48e-06	0.000299	1.06e-07	1.02e-05
140730SN*	Bison Pool; BP; Rosette Geyser	Meyer-Dombard, 2005; Weeks et al., 2023; Colman et al., 2024; RCN	Outflow	Sentinel Meadows	16S + MOR	83.5	7.896	0.0055	2.5e-05	2.4e-06	0.00659	1.56e-08	8.5e-09	9.06e-08	0.00122	0.00585	7.99e-06	0.000166	5.22e-08	9.11e-08	0.000378	0.0153	2.79e-06	0.000356	1.13e-07	1.06e-05
140731SP*	GL; GSSGNN022	Weeks et al., 2023; RCN	Outflow	Sylvan Spring Area	16S	44.4	2.465		0.000193762	5.3e-07	0.00341	4.54e-09	1.24e-10	3.21e-08	0.00018	0.00438	5.49e-06	0.00556	8.97e-08	1.45956e-07	0.000251	0.00656	0.000155	0.000703	2.04e-05	0.000114	4.06e-05
140731SQ*	GL; GSSGNN022	Weeks et al., 2023; RCN	Outflow	Sylvan Spring Area	16S	47.1	2.507	6.66e-05	0.00016251	1.86e-05	0.00181	2.76e-08	1.47e-08	2.06e-08	0.000179	0.00437	5.5e-06	0.00552	1.26e-07	2.64092e-07	0.00027	0.00655	0.000176	0.000757	2.26e-05	0.000121	6.16e-05
140731SR*	GL; GSSGNN022	Weeks et al., 2023; RCN	Outflow	Sylvan Spring Area	16S	49.7	2.495	0.000299733	8.13e-05	5.58e-05	0.00355	4.17e-08		5.58e-09	0.000177	0.00432	5.59e-06	0.00545	1.28e-07	1.262e-07	0.000233	0.00632	0.00017	0.000657	1.92e-05	9.84e-05	6.64e-05
140802SB*	PB	Weeks et al., 2023	Outflow	Rabbit Creek - North	16S	73	9.032	0.00293	3.13e-05		0.00176			1.33e-07	0.00125	0.0075	9.61e-06	0.000251	3.59e-07	5.681e-07	0.000614	0.0124	1.3e-06	0.000262	3.27e-07	1.31e-05
140802SC*	PB	Weeks et al., 2023	Outflow	Rabbit Creek - North	16S + MOR	78.2	8.976	0.00291	4.25e-05		0.00179	1.62e-09	3.9e-08	1.9e-07	0.00125	0.00756	9.64e-06	0.00025	3.7e-07	4.66495e-07	0.000625	0.0136	6.25e-07	0.000268	1.6e-07	1.46e-05
140803SG*	Lemonade Creek †; MO	Weeks et al., 2023	Creek	Amphitheater Springs	16S	50.9	2.334	0.00032471	0.000168761	3.09e-06	0.00445				4.13e-05	0.000607	7.19e-07	0.00722	5.92e-08	5.49553e-07	3.78e-05	0.00231	0.000208	0.000709	9.88e-05	0.000256	6.98e-06
140803SH*	Lemonade Creek †; MO	Weeks et al., 2023	Creek	Amphitheater Springs	16S	52.8	2.34	0.000191496	0.000118757	1.15e-06	0.00368	2.37e-08	4.2e-09	6.75e-08	4.1e-05	0.000495	5.66e-07	0.00711	5.65e-08	9.52e-08	2.51e-05	0.00194	0.000197	0.000587	7.69e-05	0.000213	6.45e-06
140803SI*	Lemonade Creek †; MO	Weeks et al., 2023	Creek	Amphitheater Springs	16S	74	2.4	0.00158	9.38e-05	3.12e-07	0.00588	1.57e-07	7.82e-09	3.22e-08	4.19e-05	0.000147	1.71e-07	0.00741	5.33e-08	1.99178e-07	5.76e-06	0.00151	0.000166	0.00052	6.58e-05	0.000135	5.91e-06
140803SJ*	Lemonade Creek †; MO	Weeks et al., 2023	Creek	Amphitheater Springs	16S	53.5	2.332	0.00018317	1.88e-05	1.3e-05	0.00478	3.28e-07	1.09e-08	1.09e-07	4.32e-05	0.000442	5.13e-07	0.00729	3.04e-08	1.04024e-07	2.29e-05	0.00187	0.000193	0.000608	7.87e-05	0.000214	6.48e-05
140803SO*	Lemonade Creek †; MO	Weeks et al., 2023	Creek	Amphitheater Springs	16S	44.1	2.355	0.000174844	0.000187512	2.37e-06	0.00143	2.99e-08	6.94e-09	1.86e-08	4.04e-05	0.000928	1e-06	0.00672	5.11e-08	2.08451e-07	5.14e-05	0.0021	0.000187	0.000586	9.13e-05	0.000314	3.72e-05
140803SP*	Lemonade Creek †; MO	Weeks et al., 2023	Creek	Amphitheater Springs	16S	62.3	2.362	0.000208148	5e-05	6.24e-07	0.00399				4.37e-05	0.00015	1.81e-07	0.00758	3.8e-08	8.43e-08	6.48e-06	0.00168	0.000202	0.000623	7.33e-05	0.000152	5.19e-05
140804SS*	MU	Weeks et al., 2023	Outflow	Norris Geyser Basin	16S	33.2	5.628	0	0.000275017	1.81e-06	0.00666	4.44e-09	4.65e-08		0.000325	0.0193	2.85e-05	0.000519	1.27e-07	1.01242e-06	0.000895	0.0195	3.93e-05	0.000917	4.34e-07	0.000165	1.07e-06
140804ST*	MU	Weeks et al., 2023	Outflow	Norris Geyser Basin	16S	53.9	5.684	0	0.000131258	1.19e-06	0.00752	3.13e-11	9.16e-09		0.000325	0.0199	2.8e-05	0.000506	4.95e-08	3.5723e-07	0.000921	0.0205	3.7e-05	0.00096	2.8e-07	0.000166	5.37e-07
140804SU*	MU	Weeks et al., 2023	Outflow	Norris Geyser Basin	16S	66.8	5.48	8.33e-06	3.75e-05	1.56e-07	0.00709	1.89e-09	1.05e-08	5.98e-08	0.000313	0.0191	2.65e-05	0.000585	5.81e-08	2.50787e-07	0.000744	0.0162	4.11e-05	0.000791	4.45e-07	0.000135
140804SV*	MU	Weeks et al., 2023	Source	Norris Geyser Basin	16S	77.5	3.85	7.49e-05	4.69e-05	9.36e-07	0.00651				0.000306	0.0187	2.59e-05	0.000881	8.26e-08	2.43126e-07	0.000824	0.0185	5.24e-05	0.00091	1.54e-06	0.00016	4.12e-06
140805SA*	OB; MNN018	Weeks et al., 2023; RCN	Outflow	Rabbit Creek - North	16S	72.8	8.845	0.003	7.5e-05	6.96e-06	0.00478	3.57e-09	9.09e-09	4.58e-08	0.00136	0.00837	1.15e-05	0.000196	7.28e-08	3.05218e-07	0.000752	0.0155	3.88e-06	0.000327	3.39e-08	8.89e-06
140805SB*	OB; MNN018	Weeks et al., 2023; RCN	Outflow	Rabbit Creek - North	16S	76.9	8.772	0.00294	5.63e-05	9.01e-06	0.00526	3.73e-09	1.24e-08	9.24e-08	0.00134	0.00823	1.1e-05	0.000188	7.39e-08	2.94735e-07	0.000774	0.0162	1.49e-06	0.000337	5.04e-08	9.09e-06
140805SC*	Scaffold Spring; Scaffolding Pool; RN	Bryan, 2018; RCN; Weeks et al., 2023	Outflow	Rabbit Creek - North	16S	66.8	8.729	0.00349	9.38e-05		0.00463	1.23e-10	1.05e-08	2.53e-08	0.00117	0.00681	9.49e-06	0.000283	1.42e-07	1.56439e-07	0.000626	0.0133	4.2e-06	0.00028		1.69e-05
140805SD*	Scaffold Spring; Scaffolding Pool; RN	Bryan, 2018; RCN; Weeks et al., 2023	Outflow	Rabbit Creek - North	16S	70.8	8.772	0.00351	0.000200013	2.18e-07	0.00399	1.17e-09		1.68e-08	0.00115	0.00684	9.49e-06	0.00028	1.12e-07	2.23369e-07	0.000622	0.0132	3.42e-06	0.000278		1.73e-05
140805SE*	Scaffold Spring; Scaffolding Pool; RN	Bryan, 2018; RCN; Weeks et al., 2023	Outflow	Rabbit Creek - North	16S	77.6	8.583	0.00308	3.13e-05		0.00464	5.29e-09	5.15e-09	4.81e-08	0.00116	0.00693	8.91e-06	0.00028	8.26e-08	2.82639e-07	0.000614	0.013	8.79e-07	0.000275	1.02e-07	1.57e-05
140805SZ*	OB; MNN018	Weeks et al., 2023; RCN	Outflow	Rabbit Creek - North	16S	69.5	8.934	0.00298	7.5e-05	4.24e-06	0.00454	5.99e-09		1.79e-08	0.00138	0.00843	1.16e-05	0.000202	7.77e-08	3.35861e-07	0.000765	0.0156	2.52e-06	0.000332	5.86e-08	8.2e-06
150723MC	Geyser Creek †		Creek	Geyser Creek	16S	38.9	6.666	0.00289	6.88e-05	1.02e-06	0.00378	1.43e-08	2.88e-08		0.000659295	0.00658	9.1e-06	0.00177	2.68e-08	5.68e-07	0.000251916	0.01258	0.000124328	0.000763093	1.4e-05	4.61e-05	1.1e-05
150724MA	Geyser Creek †		Creek	Geyser Creek	16S	34.7	3.074	0.000180759	0.000118757			2.41e-08	4.99e-08		0.000129713	0.000326666	4.28e-07	0.00206	8.8e-09	3.33e-07	1.77e-05	0.00239	7.74e-05	0.000704246	1.66e-05	5.22e-05
150724MB	Bat Pool	Bryan, 2018	Outflow	Geyser Creek	16S	59.4	7.915	0.00609	2.5e-05			2.61e-08	7.27e-08		0.00106	0.0113	1.6e-05	0.00146	6.14e-08	1.5e-07	0.00057741	0.026	6.38e-05	0.000744174	1.96e-06	1.41e-05
150724MC	Geyser Creek †		Creek	Geyser Creek	16S	39.4	7	0.00383							0.00077801	0.00777	9.5e-06	0.00168	2.55e-08	5.63e-07	0.00029987	0.01386	5.44e-05	0.000577555	5.18e-06	2.24e-05
140725TI			Source	GOPA	16S + MOR	74	5.364	0.00136	8.75e-05	4.83e-06	0.00874	3.43e-08	1.61e-07		0.000914397	0.0086	1.15e-05	0.00225	1.49e-07	1.65e-07	0.000280957	0.01378	5.29e-06	0.000916974	3.82e-05	0.000183735
140725TK	Obsidian Pool †		Source	GOPA	16S + MOR	66.8	5.986	0.00207	4.38e-05	2.31e-06	0.00647	4.92e-08	8.34e-08		0.000262125	0.00109	1.38e-06	0.00157	9e-08	6.18e-07	4.75e-05	0.00308	1.14e-06	0.000673973	0.000416519	0.000678601	5.37e-07
140726SN			Source	GOPA	16S + MOR	65.9	6.48	0.00602	0.000175011	4.37e-07	0.00732	1.62e-07	4.37e-09		0.000309083	0.00197	2.59e-06	0.000454844	1.03e-07	4.37e-07	6.73e-05	0.0038	1.33e-05	0.000663248	0.000632093	0.000948175
140727TT	Inkpot Spring	RCN	Source	Washburn	16S + MOR	89.5	6.031	0.00116	4.06e-06	0.000160948		1e-06	2.51e-08		1.38e-05	1.37e-05	1.68e-07	0.01461	4.95e-08	2.72e-07	7.85e-07	0.00112	0.02372	0.000368461	0.000486308	0.000663759
140727TU	Inkpot Spring	RCN	Outflow	Washburn	16S + MOR	57.6	6.448	0.000813053	4.06e-06	8.45e-05	0.00285	6.3e-07	4.59e-08		1.5e-05	3.61e-05	1.26e-07	0.01534	4.95e-08	6.93e-07	8.79e-07	0.00124	0.02533	0.00040246	0.000526733	0.000710446
140729SB	Alice; CHANN041	Fernandes-Martins et al. 2024; Colman et al., 2024; RCN	Source	Crater Hills	16S + MOR	78.1	2.2		0.000181261	5.3e-05	0.00782	2.28e-08	4.53e-08		2.7e-05	3.7e-05	3.29e-08	0.01016	4.84e-08	4.62e-07	5.86e-06	0.00152	0.000559299	0.000432857	0.000517552	0.000785589	0.000275763
140731SS			Source	Sylvan Spring Area	16S + MOR	75.7	1.886	0.000494339	5.14e-05	5.68e-06	0.00166	4.54e-09	5.35e-08		3.75e-06	5.84e-06		0.01171	1.02e-07	4.04e-07	1.76e-07	4.36e-05	0.000659309	5.39e-05	1.34e-06	4.47e-06	5.19e-06
140731ST			Source	Sylvan Spring Area	16S + MOR	38.5	3.52	0.00307	0.000168761	4.37e-07	0.0047	4.35e-08	1.58e-07		0.000214055	0.0031	4.18e-06	0.0028	5.24e-08	1.57e-07	0.000203776	0.00905	1.39e-05	0.00129	5.11e-05	0.000308449	1.15e-05
140803TA			Source	Calcite	16S + MOR + MGS	89.9	7.284	0.00125	1.88e-07	1.56e-05	0.00391	3.07e-09	6.6e-08		0.000206163	0.0067	1.12e-05	0.00416	6.03e-08	2.23e-07	0.000320962	0.00929	0.00122	0.00255	0.000420134	0.00117	5.37e-07
140804SR	Perpetual Spouter †		Source	Norris Geyser Basin	16S + MOR	85.8	7.256	8.24e-05	3.42e-05	9.36e-07	0.00491	3.23e-09	1.63e-08		0.000377421	0.0205	2.83e-05	0.000461329	4.42e-08	5.08e-07	0.000941118	0.02049	1.81e-05	0.00132	1.91e-06	0.000240554	7.16e-07
140805TJ	RS1	Fecteau et al., 2022	Source	Rabbit Creek - South	16S + MOR	52.9	4.015	0.001	3.13e-05	3.12e-08	0.00036285	1.02e-06	9.32e-09		6.56e-05	4.42e-05	6.58e-08	0.00065171	5.33e-09	1.01e-06	3.25e-06	0.000704016	1.32e-05	0.000434299	1.4e-05	7.06e-05	5.37e-06
140805TL	RS2; MRCHSGNN162	Fecteau et al., 2022; RCN	Source	Rabbit Creek - South	16S + MOR	45.7	4.296	0.000599671	0.000118757	4.68e-07	0.00223	4.59e-07	2.56e-10		5.54e-05	1.38e-05	4.3e-08	0.000518688	7.5e-09	2.06e-07	3.84e-06	0.000542376	4.99e-06	0.000275063	7.18e-06	3.91e-05	5.01e-06
Definitions: RCN, Research Coordination Network; GOPA, Greater Obsidian Pool Area; MOR, methane oxidation rate; MGS, metagenome sequencing; DIC; dissolved inorganic carbon; Spectro, Hach spectrophotometer measurements in the field; GC-FID, gas chromatograph-flame ionizing detector; GC-RCP, gas chromotograph-reducing compound photometer; IC, ion chromatograph, MS; Thermo Delta Plus Advantage mass …
*Previously published in Weeks et al., 2023
†Official name designated by the United States Board on Geographic Names
References
Bryan, T. Scott. (2018) The Geysers of Yellowstone. 5th Ed. University of Colorado Press.
Colman, D.R., Keller, L.M., Arteaga-Pozo, E., Andrade-Barahona, E., St. Clair, B., Shoemaker, A., Cox, A., & Boyd, E. S. (2024). Covariation of hot spring geochemistry with microbial genomic diversity, function, and evolution. Nature Communications, 15(1), 7506.
Fecteau, K.M., Boyd, E.S., Lindsay, M.R., Amenabar, M. J., Robinson, K.J., Debes, R.V., & Shock, E.L. (2022). Cyanobacteria and algae meet at the limits of their habitat ranges in moderately acidic hot springs. Journal of Geophysical Research: Biogeosciences, 127(1), e2021JG006446.
Fernandes-Martins, M. C.,Colman, D. R. & Boyd, E. S. (2024). Sulfide oxidation by members of the Sulfolobales. PNAS Nexus 3, pgae201.
Meyer‐Dombard, D. R., Shock, E.L., & Amend, J.P. (2005). Archaeal and bacterial communities in geochemically diverse hot springs of Yellowstone National Park, USA. Geobiology, 3(3), 211-227.
Romano, C., D'Imperio, S., Woyke, T., Mavromatis, K., Lasken, R., Shock, E.L., & McDermott, T.R. (2013). Comparative genomic analysis of phylogenetically closely related Hydrogenobaculum sp. isolates from Yellowstone National Park. Applied and Environmental Microbiology, 79(9), 2932-2943.
RCN: Yellowtone National Park Research Coordination Network. https://rcn.montana.edu/Default.aspx. Accessed 1/16/2026
Weeks K, Trembath-Reichert E., Boyer G., Fecteau K., Howells A., De Martini F., Gile G.H., Shock E.L. (2023). Characterization of microbiomic and geochemical compositions across the photosynthetic fringe. Fronters in Microbiology 2023 April 28;14:1176606.
