# Supplementary material for: Pushing the upper temperature limit of methanotrophy in continental hydrothermal ecosystems, active biological methane oxidation in hot springs of Yellowstone National Park
Source: Front Microbiol. 2026 Mar 23;17:1736896. doi: 10.3389/fmicb.2026.1736896 (PMC13050887; doi:10.3389/fmicb.2026.1736896)
Supplement: Supplementary file 3 [file Table_2.csv]

Site ID	Br-	Br3-	BrO-	BrO3-	BrO4-	Ca(CO3)_AQ	Ca(HCO3)+	Ca(HSiO3)+	Ca+2	CaCl+	CaCl2_AQ	CaF+	CaOH+	CaSO4_AQ	Cl-	ClO-	ClO2-	ClO3-	ClO4-	CO_AQ	CO2_AQ	CO3-2	F-	Fe+2	Fe+3	FeCl+	FeCl2_AQ	FeF+	FeF+2	FeO_AQ	FeO+	FeO2-	FeOH+	FeOH+2	H+	H2_AQ	H2O2_AQ	H2S_AQ	HBrO_AQ	HCl_AQ	HClO_AQ	HCO3-	HF_AQ	HF2-	HFeO2_AQ	HFeO2-	HNO2_AQ	HNO3_AQ	HO2-
140724SC	-4.9	-26.2	-17.3	-26.8	-43.5	-5.5	-5.8	-6.7	-4.2	-6.4	-9.0	-6.6	-8.0	-5.2	-2.1	-18.2	-27.5	-24.0	-24.6	-6.8	-4.5	-4.9	-3.2	NA	NA	NA	NA	NA	NA	NA	NA	NA	NA	NA	-8.0	-8.0	-17.2	-7.2	-17.0	-10.9	-18.8	-2.7	-7.8	-11.5	NA	NA	-11.8	-15.9	-20.5
140724SD	-4.9	-25.7	-17.2	-26.7	-43.3	-5.7	-5.8	-6.9	-4.2	-6.4	-9.0	-6.5	-8.1	-5.2	-2.1	-18.1	-27.3	-23.9	-24.6	-7.3	-4.2	-5.1	-3.2	NA	NA	NA	NA	NA	NA	NA	NA	NA	NA	NA	-7.7	-8.0	-17.0	-7.1	-16.7	-10.6	-18.4	-2.7	-7.5	-11.2	NA	NA	-11.5	-15.4	-20.5
140724SE	-5.0	-24.9	-17.1	-26.3	-42.2	-6.1	-5.7	-7.5	-4.2	-6.3	-9.0	-6.5	-8.2	-5.2	-2.1	-17.6	-26.5	-23.3	-24.2	-7.3	-3.6	-5.7	-3.2	-17.3	-19.1	-19.3	-27.1	-18.9	-15.8	-20.8	-8.8	-8.3	-18.3	-13.2	-7.1	-7.7	-16.3	-6.2	-16.0	-10.0	-17.4	-2.7	-6.8	-10.4	-6.8	-21.9	-11.6	-15.0	-20.2
140725SI	-5.1	-28.8	-17.3	-26.7	-43.0	-5.6	-7.0	-7.0	-5.5	-7.8	-10.6	-7.6	-7.9	-7.3	-2.2	-18.1	-27.2	-23.8	-24.5	-7.0	-5.4	-3.7	-2.9	NA	NA	NA	NA	NA	NA	NA	NA	NA	NA	NA	-9.0	-9.3	-16.8	-7.4	-18.1	-12.0	-19.7	-2.7	-8.5	-11.9	NA	NA	-12.9	-17.1	-18.9
140725SJ	-5.1	-29.1	-17.4	-27.2	-43.5	-5.4	-6.9	-6.9	-5.4	-7.7	-10.5	-7.4	-7.6	-7.1	-2.2	-18.1	-27.3	-24.3	-25.3	-6.8	-5.4	-3.7	-2.9	-21.4	-25.1	-23.7	-31.9	-22.8	-21.5	-21.4	-11.0	-7.0	-20.6	-17.4	-9.0	-8.0	-16.7	-7.4	-18.3	-12.1	-19.8	-2.7	-8.4	-11.8	-7.3	-20.7	-12.9	-16.1	-18.8
140725SK	-5.1	-29.3	-17.4	-27.2	-43.2	-5.6	-7.0	-7.0	-5.6	-7.8	-10.6	-7.5	-7.5	-7.3	-2.2	-17.9	-27.0	-24.2	-25.4	-7.1	-5.3	-3.8	-2.9	-20.7	-24.7	-22.8	-30.6	-22.0	-21.0	-20.3	-10.6	-6.2	-19.7	-16.9	-8.9	NA	-16.4	-7.0	-18.2	-12.0	-19.6	-2.7	-8.2	-11.6	-6.6	-19.6	-13.1	-16.6	-18.4
140725SL	-5.1	-29.1	-17.3	-26.9	-43.1	-5.6	-7.0	-7.1	-5.6	-7.8	-10.6	-7.6	-7.7	-7.3	-2.2	-18.0	-27.0	-24.0	-25.0	-7.2	-5.4	-3.8	-2.9	NA	NA	NA	NA	NA	NA	NA	NA	NA	NA	NA	-9.0	-8.1	-16.5	-7.2	-18.1	-12.0	-19.7	-2.7	-8.4	-11.8	NA	NA	-12.8	-16.4	-18.6
140726SO	-4.9	-22.2	-17.2	-26.8	-43.5	NA	NA	-8.3	-4.0	-6.1	-8.6	-6.3	-9.6	-4.6	-2.0	-18.1	-27.4	-23.9	-24.6	-7.7	NA	NA	-3.1	NA	NA	NA	NA	NA	NA	NA	NA	NA	NA	NA	-6.1	NA	-17.2	-6.4	-15.0	-8.9	-16.8	NA	-5.8	-9.4	NA	NA	-10.5	-13.6	-22.3
140726SP	-4.9	-21.8	-17.2	-26.8	-43.2	-8.8	-6.9	-8.5	-4.0	-6.1	-8.6	-6.3	-9.7	-4.6	-2.0	-17.9	-27.1	-23.9	-24.7	-7.0	-3.6	-8.4	-3.1	NA	NA	NA	NA	NA	NA	NA	NA	NA	NA	NA	-5.8	-7.8	-16.9	-6.2	-14.7	-8.5	-16.3	-4.1	-5.4	-9.0	NA	NA	-10.5	-13.9	-22.3
140726SQ	-4.9	-21.0	-17.4	-27.3	-43.8	-9.5	-7.1	-9.1	-4.1	-6.1	-8.6	-6.3	-10.1	-4.6	-2.0	-18.0	-27.3	-24.4	-25.5	-6.9	-3.2	-9.2	-3.1	-12.2	-12.1	-14.2	-22.2	-13.8	-8.7	-19.9	-5.7	-9.4	-15.3	-8.2	-5.2	-7.2	-16.9	-6.3	-14.3	-8.0	-15.9	-4.3	-4.8	-8.4	-5.8	-23.0	-9.5	-13.3	-22.8
140726SR	-4.9	-22.9	-17.3	-26.9	-43.8	-7.9	-6.6	-7.9	-4.0	-6.2	-8.6	-6.3	-9.5	-4.6	-2.0	-18.3	-27.6	-24.0	-24.5	-7.3	-4.0	-7.4	-3.1	-15.0	-15.0	-17.1	-26.1	-16.6	-11.9	-21.2	-6.8	-8.7	-17.3	-10.2	-6.5	-7.9	-17.5	-6.3	-15.4	-9.3	-17.4	-3.7	-6.3	-9.9	-6.1	-23.2	-10.5	-14.5	-22.3
140727SU	-4.5	-15.6	-16.9	-26.3	-43.0	-15.3	-11.0	-11.1	-4.1	-6.0	-8.1	-6.3	-12.6	-4.5	-1.7	-17.8	-27.1	-23.4	-23.9	-7.6	-5.1	-14.8	-3.0	-12.0	-8.9	-13.7	-22.3	-13.5	-5.6	-24.3	-6.9	-14.9	-17.3	-7.2	-3.4	-8.0	-17.3	-6.4	-11.9	-5.9	-13.8	-8.0	-3.0	-6.6	-9.2	-29.4	NA	-11.0	-25.2
140727SV	-7.3	-21.2	-19.7	-29.4	-46.2	-16.3	-10.5	-12.5	-3.8	-8.4	-13.4	-9.7	-13.7	-4.0	-4.5	-20.7	-30.0	-26.6	-27.3	-7.0	-3.5	-16.0	-6.6	-8.7	-4.4	-13.2	-24.4	-13.8	-4.8	-23.6	-5.1	-15.9	-15.3	-4.1	-1.9	-7.8	-17.2	-6.5	-13.3	-7.2	-15.2	-7.8	-5.2	-12.4	-8.8	-30.2	-7.1	-10.2	-26.6
140727SW	-7.3	-21.4	-19.7	-29.3	-46.0	-16.0	-10.3	-12.4	-3.9	-8.5	-13.5	-9.7	-13.6	-4.0	-4.5	-20.6	-29.9	-26.5	-27.2	-7.3	-3.3	-15.8	-6.7	-8.5	-4.4	-13.0	-24.1	-13.7	-4.8	-23.3	-5.0	-15.6	-15.1	-4.0	-2.0	-8.0	-17.1	-5.7	-13.3	-7.2	-15.2	-7.6	-5.2	-12.4	-8.6	-29.8	-7.1	-10.2	-26.4
140727SX	-7.3	-21.7	-19.8	-29.7	-46.3	-15.6	-9.9	-12.2	-3.8	-8.4	-13.4	-9.8	-13.3	-4.0	-4.5	-20.6	-29.9	-26.8	-27.8	-7.1	-3.0	-15.5	-6.9	-8.0	-4.3	-12.6	-23.3	-13.4	-4.8	-22.5	-4.7	-15.1	-14.5	-3.8	-1.9	-7.5	-17.0	-5.4	-13.5	-7.2	-15.2	-7.3	-5.4	-12.7	-8.1	-28.9	-7.0	-9.9	-26.3
140727SY	-7.3	-21.4	-19.9	-29.7	-46.6	-16.8	-11.0	NA	-3.9	-8.5	-13.5	-9.8	-13.7	-4.0	-4.4	-20.7	-30.2	-26.9	-27.7	NA	-3.9	-16.5	-6.7	-8.4	-4.3	-13.0	-24.1	-13.7	-4.7	-23.4	-5.0	-15.8	-15.1	-4.0	-1.9	NA	-17.3	-5.8	-13.5	-7.2	-15.3	-8.2	-5.3	-12.5	-8.7	-29.9	-7.2	-9.9	-26.7
140727SZ	-7.4	-22.0	-20.1	-30.5	-47.4	-15.9	-10.2	-12.4	-3.8	-8.4	-13.4	-9.8	-13.4	-4.0	-4.5	-20.9	-30.5	-27.6	-28.8	NA	-3.2	-15.8	-6.8	-8.0	-4.4	-12.6	-23.4	-13.3	-4.8	-22.6	-4.8	-15.3	-14.5	-3.9	-1.9	NA	-17.3	-5.4	-13.8	-7.2	-15.5	-7.6	-5.3	-12.6	-8.3	-29.1	-7.0	-10.2	-26.6
140729SD	-4.5	-15.5	-17.1	-26.8	-44.4	-14.9	-10.5	-10.9	-4.1	-6.0	-8.0	-6.2	-13.2	-4.5	-1.6	-18.4	-28.1	-24.1	-24.3	-7.1	-4.8	-14.1	-2.8	-12.6	-8.9	-14.4	-23.8	-14.0	-5.6	-25.5	-7.1	-15.6	-18.2	-7.4	-3.6	-7.8	-18.2	-6.1	-12.2	-6.0	-14.5	-7.5	-3.2	-6.6	-9.7	-30.6	-8.6	-11.2	-26.2
140729SE	-4.5	-15.6	-17.1	-26.8	-44.3	-15.5	-11.1	-10.7	-4.0	-6.0	-8.0	-6.1	-13.1	-4.5	-1.6	-18.4	-28.0	-24.0	-24.3	-7.5	-5.5	-14.8	-2.8	-12.8	-9.0	-14.5	-24.0	-14.1	-5.8	-25.6	-7.2	-15.6	-18.3	-7.5	-3.7	-7.7	-18.2	-6.3	-12.2	-6.0	-14.5	-8.1	-3.3	-6.7	-9.8	-30.7	-7.9	-11.0	-26.1
140730SI	-5.1	-28.0	-17.5	-27.3	-43.6	-5.7	-6.4	-7.3	-5.3	-7.6	-10.4	-7.3	-8.1	-7.0	-2.3	-18.1	-27.3	-24.4	-25.5	-6.9	-4.4	-4.1	-3.0	NA	NA	NA	NA	NA	NA	NA	NA	NA	NA	NA	-8.3	-7.3	-16.6	-8.2	-17.6	-11.4	-19.1	-2.3	-7.7	-11.2	NA	NA	-12.3	-16.0	-19.4
140730SJ	-5.1	-27.9	-17.5	-27.4	-43.6	-5.7	-6.4	-7.3	-5.3	-7.6	-10.4	-7.3	-8.1	-7.0	-2.3	-18.1	-27.3	-24.4	-25.6	-6.8	-4.3	-4.2	-3.0	-19.2	-22.3	-21.4	-29.5	-20.6	-18.7	-20.5	-9.7	-7.0	-19.1	-15.3	-8.2	-7.4	-16.6	-8.1	-17.6	-11.3	-19.1	-2.3	-7.6	-11.1	-6.6	-20.5	-12.3	-15.9	-19.4
140730SK	-5.1	-27.9	-17.6	-27.6	-43.8	-5.8	-6.4	-7.3	-5.3	-7.6	-10.4	-7.3	-8.1	-7.0	-2.3	-18.1	-27.3	-24.6	-25.8	-6.8	-4.2	-4.3	-3.0	NA	NA	NA	NA	NA	NA	NA	NA	NA	NA	NA	-8.1	-8.0	-16.5	-7.8	-17.6	-11.2	-19.0	-2.3	-7.5	-11.0	NA	NA	-12.7	-15.9	-19.4
140730SL	-5.1	-27.3	-17.6	-27.8	-43.6	-6.0	-6.3	-7.6	-5.3	-7.4	-10.3	-7.2	-8.0	-6.9	-2.3	-17.9	-27.0	-24.8	-26.5	-6.7	-3.6	-4.8	-3.0	NA	NA	NA	NA	NA	NA	NA	NA	NA	NA	NA	-7.6	-7.7	-16.1	-6.3	-17.1	-10.7	-18.3	-2.3	-6.8	-10.3	NA	NA	-11.7	-15.3	-19.3
140730SN	-5.2	-27.5	-17.5	-27.3	-43.2	-5.9	-6.3	-7.4	-5.3	-7.5	-10.4	-7.2	-8.0	-6.9	-2.3	-17.9	-26.9	-24.3	-25.7	-7.0	-3.9	-4.5	-3.0	NA	NA	NA	NA	NA	NA	NA	NA	NA	NA	NA	-7.9	-8.1	-16.1	-7.1	-17.2	-11.0	-18.5	-2.3	-7.2	-10.6	NA	NA	-12.3	-15.7	-19.2
140731SP	-5.3	-16.1	-17.7	-27.3	-44.2	NA	NA	-12.6	-4.3	-6.9	-9.7	-8.2	-13.8	-4.7	-2.4	-18.7	-28.1	-24.4	-24.9	-7.5	NA	NA	-4.8	-10.3	-6.2	-12.8	-22.2	-13.6	-4.7	-24.5	-6.1	-16.1	-16.6	-5.5	-2.5	-9.9	-17.4	-6.3	-11.8	-5.7	-13.7	NA	-3.9	-9.2	-9.4	-30.6	-7.2	-10.5	-26.3
140731SQ	-5.3	-16.3	-17.7	-27.3	-44.1	-16.3	-11.1	-12.7	-4.2	-6.8	-9.7	-8.2	-13.6	-4.7	-2.4	-18.6	-28.0	-24.4	-25.0	-7.7	-4.2	-15.6	-4.8	-9.9	-6.1	-12.4	-21.7	-13.2	-4.6	-23.9	-5.7	-15.5	-16.1	-5.2	-2.5	-7.8	-17.3	-4.7	-11.9	-5.7	-13.7	-7.9	-3.9	-9.3	-8.9	-29.9	-7.0	-10.2	-26.2
140731SR	-5.3	-16.4	-17.8	-27.7	-44.5	-15.7	-10.5	-12.5	-4.3	-6.9	-9.8	-8.4	-13.6	-4.8	-2.4	-18.7	-28.1	-24.8	-25.5	-8.3	-3.5	-15.0	-4.8	-9.7	-6.0	-12.2	-21.3	-13.0	-4.6	-23.6	-5.6	-15.3	-15.8	-5.2	-2.5	NA	-17.3	-4.3	-12.0	-5.7	-13.8	-7.3	-4.0	-9.3	-8.8	-29.6	-7.0	-10.5	-26.1
140802SB	-5.1	-29.4	-17.5	-27.4	-43.5	-5.3	-6.8	-7.4	-5.4	-7.6	-10.3	-7.4	-7.3	-6.9	-2.2	-18.0	-27.1	-24.4	-25.6	-6.9	-5.4	-3.7	-3.0	NA	NA	NA	NA	NA	NA	NA	NA	NA	NA	NA	-9.0	NA	-16.5	NA	-18.3	-12.0	-19.7	-2.6	-8.4	-11.8	NA	NA	-12.6	-16.2	-18.5
140802SC	-5.1	-29.3	-17.3	-27.0	-42.9	-5.2	-6.7	-7.3	-5.3	-7.5	-10.2	-7.3	-7.1	-6.8	-2.2	-17.8	-26.8	-24.0	-25.2	-6.7	-5.3	-3.7	-3.0	NA	NA	NA	NA	NA	NA	NA	NA	NA	NA	NA	-9.0	-7.4	-16.2	NA	-18.2	-12.0	-19.5	-2.6	-8.3	-11.7	NA	NA	-12.6	-16.1	-18.2
140803SG	-6.2	-18.7	-18.5	-28.0	-44.7	-15.6	-10.2	-12.2	-3.9	-7.3	-11.1	-8.6	-13.3	-4.3	-3.3	-19.4	-28.6	-25.1	-25.7	NA	-3.5	-15.2	-5.5	-10.4	-6.5	-13.7	-23.7	-14.4	-5.7	-24.5	-6.4	-16.4	-16.6	-5.8	-2.3	NA	-17.1	-5.5	-12.5	-6.4	-14.3	-7.4	-4.5	-10.5	-9.7	-30.7	-7.3	-9.7	-26.1
140803SH	-6.3	-19.1	-18.7	-28.3	-45.0	-15.8	-10.5	-12.3	-4.0	-7.5	-11.4	-8.7	-13.3	-4.4	-3.4	-19.5	-28.7	-25.3	-26.1	-7.2	-3.7	-15.5	-5.5	-10.3	-6.6	-13.7	-23.7	-14.3	-5.8	-24.3	-6.4	-16.3	-16.5	-5.8	-2.3	-8.4	-17.1	-5.9	-12.7	-6.5	-14.4	-7.6	-4.5	-10.5	-9.6	-30.4	-7.3	-10.4	-26.0
140803SI	-6.8	-21.1	-19.0	-28.4	-44.2	-14.7	-9.6	-12.0	-4.2	-8.1	-12.5	-8.9	-12.7	-4.5	-3.9	-19.4	-28.3	-25.3	-26.3	-7.5	-2.8	-14.4	-5.6	-9.6	-7.0	-13.5	-23.0	-13.7	-6.0	-22.4	-6.0	-14.8	-15.3	-5.8	-2.4	-8.1	-16.2	-6.5	-13.2	-7.1	-14.5	-6.7	-4.4	-10.5	-8.6	-28.3	-7.4	-10.0	-24.8
140803SJ	-6.3	-19.6	-19.1	-29.5	-46.5	-15.9	-10.5	-12.2	-4.0	-7.5	-11.5	-8.9	-13.3	-4.3	-3.4	-19.9	-29.6	-26.6	-27.7	-7.0	-3.7	-15.5	-5.8	-9.0	-5.5	-12.5	-22.4	-13.3	-4.9	-23.0	-5.3	-15.2	-15.2	-4.7	-2.3	-8.0	-17.5	-4.9	-13.1	-6.5	-14.8	-7.7	-4.7	-11.0	-8.5	-29.1	-7.6	-10.4	-26.4
140803SO	-6.1	-18.1	-18.5	-28.1	-45.0	-15.8	-10.4	-12.6	-3.8	-7.1	-10.7	-8.7	-13.5	-4.2	-3.1	-19.4	-28.8	-25.1	-25.6	-7.7	-3.8	-15.5	-5.6	-9.8	-5.7	-13.0	-23.1	-14.0	-5.1	-24.3	-5.8	-16.0	-16.3	-5.1	-2.4	-8.2	-17.4	-5.6	-12.5	-6.2	-14.3	-7.7	-4.6	-10.8	-9.2	-30.5	-7.4	-10.2	-26.5
140803SP	-6.8	-21.0	-19.2	-29.1	-45.5	-15.8	-10.5	-12.3	-4.1	-8.1	-12.5	-9.0	-13.1	-4.5	-3.9	-19.9	-29.2	-26.1	-27.1	NA	-3.7	-15.3	-5.7	-8.9	-5.8	-12.8	-22.8	-13.1	-5.1	-22.4	-5.2	-14.6	-14.9	-4.8	-2.4	NA	-16.9	-6.2	-13.3	-7.0	-14.9	-7.6	-4.6	-10.8	-8.2	-28.4	-7.5	-10.4	-25.6
140804SS	-4.6	-20.0	-17.1	-26.8	-44.1	NA	NA	-9.0	-4.0	-6.1	-8.2	-6.9	-10.9	-5.5	-1.8	-18.4	-27.9	-24.0	-24.3	NA	NA	NA	-3.6	-13.6	-12.1	-15.5	-24.9	-15.7	-9.6	-22.3	-6.1	-10.4	-17.1	-8.5	-5.6	-7.3	-17.9	-5.8	-14.3	-8.1	-16.5	NA	-5.9	-10.1	-6.6	-25.3	-9.4	-12.9	-23.9
140804ST	-4.6	-20.7	-17.0	-26.5	-43.1	NA	NA	-8.7	-4.0	-6.0	-8.2	-6.8	-10.0	-5.4	-1.8	-17.8	-27.1	-23.6	-24.4	NA	NA	NA	-3.6	-13.9	-13.6	-15.8	-24.0	-16.0	-10.8	-21.2	-6.7	-9.8	-16.8	-9.5	-5.7	-8.0	-17.0	-6.0	-14.3	-8.3	-16.1	NA	-5.8	-9.9	-6.5	-24.0	-10.0	-13.2	-22.6
140804SU	-4.6	-20.9	-17.1	-27.0	-43.3	-11.0	-8.9	-8.8	-4.1	-6.0	-8.3	-6.8	-9.8	-5.4	-1.8	-17.7	-27.0	-24.0	-25.1	-7.2	-5.2	-10.6	-3.6	NA	NA	NA	NA	NA	NA	NA	NA	NA	NA	NA	-5.5	-8.0	-16.7	-6.8	-14.3	-8.1	-15.9	-5.9	-5.5	-9.6	NA	NA	-9.8	-13.0	-22.3
140804SV	-4.7	-17.7	-16.9	-26.6	-42.5	-13.0	-9.4	-10.3	-4.1	-5.9	-8.2	-6.9	-11.1	-5.1	-1.8	-17.4	-26.4	-23.6	-24.7	NA	-4.1	-12.8	-3.8	-10.6	-9.6	-12.3	-19.5	-12.7	-6.7	-20.3	-5.6	-11.3	-14.7	-6.9	-3.9	NA	-16.2	-6.0	-12.6	-6.4	-14.0	-6.6	-4.0	-8.2	-6.7	-24.6	-8.1	-11.3	-23.4
140805SA	-5.0	-28.6	-17.2	-26.7	-42.7	-5.5	-6.9	-7.2	-5.5	-7.6	-10.3	-7.5	-7.6	-7.1	-2.1	-17.8	-26.7	-23.8	-24.8	-7.3	-5.2	-3.9	-2.9	NA	NA	NA	NA	NA	NA	NA	NA	NA	NA	NA	-8.8	-8.0	-16.3	-7.5	-17.9	-11.8	-19.3	-2.6	-8.2	-11.6	NA	NA	-13.1	-16.2	-18.5
140805SB	-5.0	-28.6	-17.2	-26.8	-42.7	-5.6	-6.8	-7.1	-5.5	-7.6	-10.3	-7.4	-7.5	-7.1	-2.1	-17.7	-26.7	-23.8	-24.9	-7.0	-5.1	-3.9	-2.9	NA	NA	NA	NA	NA	NA	NA	NA	NA	NA	NA	-8.8	-7.9	-16.2	-7.3	-17.8	-11.7	-19.2	-2.6	-8.1	-11.5	NA	NA	-13.0	-16.1	-18.4
140805SC	-5.1	-28.5	-17.3	-26.8	-43.0	-5.3	-6.5	-7.0	-5.2	-7.4	-10.2	-7.2	-7.6	-6.7	-2.2	-18.0	-27.0	-23.9	-24.8	-7.6	-5.0	-3.9	-3.0	NA	NA	NA	NA	NA	NA	NA	NA	NA	NA	NA	-8.7	-8.0	-16.5	NA	-17.8	-11.8	-19.4	-2.5	-8.2	-11.7	NA	NA	-12.7	-16.5	-18.9
140805SD	-5.1	-28.5	-17.1	-26.2	-42.0	-5.3	-6.5	-7.0	-5.2	-7.4	-10.2	-7.2	-7.4	-6.7	-2.2	-17.7	-26.5	-23.3	-24.0	-7.8	-5.0	-3.9	-3.0	NA	NA	NA	NA	NA	NA	NA	NA	NA	NA	NA	-8.8	NA	-16.2	-8.9	-17.7	-11.8	-19.2	-2.5	-8.2	-11.7	NA	NA	-12.8	-16.3	-18.5
140805SE	-5.1	-28.7	-17.5	-27.3	-43.3	-5.4	-6.5	-7.0	-5.2	-7.4	-10.2	-7.2	-7.4	-6.6	-2.2	-17.9	-27.0	-24.3	-25.5	-7.3	-4.9	-4.1	-3.0	NA	NA	NA	NA	NA	NA	NA	NA	NA	NA	NA	-8.6	-8.3	-16.3	NA	-17.9	-11.6	-19.2	-2.6	-7.9	-11.4	NA	NA	-12.8	-16.0	-18.7
140805SZ	-5.0	-28.7	-17.3	-26.8	-42.9	-5.5	-7.0	-7.2	-5.5	-7.7	-10.4	-7.5	-7.7	-7.2	-2.1	-17.9	-26.9	-23.9	-24.8	-7.7	-5.3	-3.8	-2.9	NA	NA	NA	NA	NA	NA	NA	NA	NA	NA	NA	-8.9	NA	-16.5	-7.8	-18.0	-11.9	-19.5	-2.6	-8.3	-11.7	NA	NA	-13.2	-16.3	-18.6
150723MC	-5.1	-24.0	-17.8	-27.9	-45.3	-7.4	-6.2	-8.7	-4.6	-7.1	-9.7	-7.1	-10.2	-5.4	-2.2	-18.9	-28.6	-25.1	-25.8	NA	-3.1	-6.3	-3.2	-14.1	-14.1	-16.4	-25.9	-15.9	-11.1	-20.3	-5.8	-7.7	-16.3	-9.3	-6.7	-7.5	-17.9	-6.2	-16.1	-9.7	-18.1	-2.7	-6.6	-10.4	-5.0	-22.2	-11.2	-14.1	-22.7
150724MA	-6.4	-20.5	-19.1	-29.0	-46.5	-15.2	-10.4	NA	-4.5	-8.2	-12.2	-8.1	-13.8	-5.2	-3.5	-20.2	-29.9	-26.2	-26.8	NA	-3.7	-14.2	-4.3	NA	NA	NA	NA	NA	NA	NA	NA	NA	NA	NA	-3.1	-7.3	-18.0	NA	-13.7	-7.3	-15.8	-7.0	-4.1	-9.0	NA	NA	-8.3	-10.8	-26.5
150724MB	-4.9	-26.4	-17.5	-27.7	-44.4	-6.0	-6.3	NA	-5.2	-7.3	-9.9	-7.4	-8.7	-6.1	-2.0	-18.3	-27.7	-24.8	-25.9	NA	-4.0	-4.5	-3.0	NA	NA	NA	NA	NA	NA	NA	NA	NA	NA	NA	-7.9	-7.1	-17.1	NA	-17.1	-10.7	-18.8	-2.3	-7.5	-11.1	NA	NA	-12.2	-15.8	-20.4
150724MC	-5.1	-27.0	-20.2	-35.1	-54.9	-7.2	-6.4	NA	-4.9	-7.3	-9.9	-7.3	-10.1	-5.8	-2.2	-21.2	-33.4	-32.3	-35.4	NA	-3.3	-5.8	-3.2	NA	NA	NA	NA	NA	NA	NA	NA	NA	NA	NA	-7.0	NA	-20.3	NA	-18.8	-9.9	-20.8	-2.5	-6.9	-10.6	NA	NA	-11.5	-14.5	-24.8
140724SC	-4.9	-26.2	-17.3	-26.8	-43.5	-5.5	-5.8	-6.7	-4.2	-6.4	-9.0	-6.6	-8.0	-5.2	-2.1	-18.2	-27.5	-24.0	-24.6	NA	-4.5	-4.9	-3.2	NA	NA	NA	NA	NA	NA	NA	NA	NA	NA	NA	-8.0	-8.0	-17.2	-7.2	-17.0	-10.9	-18.8	-2.7	-7.8	-11.5	NA	NA	-11.8	-15.9	-20.5
140725TI	-5.0	-21.6	-17.2	-26.6	-42.5	-8.8	-6.6	-8.7	-4.0	-6.2	-8.9	-6.2	-9.6	-4.6	-2.1	-17.7	-26.6	-23.6	-24.6	NA	-2.9	-8.6	-3.1	NA	NA	NA	NA	NA	NA	NA	NA	NA	NA	NA	-5.4	-6.8	-16.2	-5.3	-14.3	-8.3	-15.8	-3.8	-4.9	-8.5	NA	NA	-9.3	-13.0	-21.9
140725TK	-5.9	-25.6	-18.3	-28.1	-44.4	-6.9	-5.4	-7.6	-3.4	-6.4	-10.0	-6.1	-8.6	-4.1	-3.0	-18.9	-28.1	-25.2	-26.2	NA	-2.9	-7.3	-3.6	-14.4	-15.1	-17.4	-26.3	-16.5	-12.2	-20.4	-7.1	-9.1	-16.6	-10.4	-6.0	-7.1	-16.7	-5.7	-16.1	-9.8	-17.6	-3.2	-6.1	-10.2	-6.3	-22.7	-10.1	-13.1	-21.8
140726SN	-5.6	-25.5	-17.8	-27.0	-43.0	-5.6	-4.5	-6.9	-3.2	-6.0	-9.4	-5.9	-8.0	-4.5	-2.8	-18.4	-27.3	-24.0	-24.8	NA	-2.7	-6.1	-3.6	NA	NA	NA	NA	NA	NA	NA	NA	NA	NA	NA	-6.5	-8.4	-16.4	-6.6	-16.0	-10.0	-17.5	-2.5	-6.5	-10.6	NA	NA	-10.6	-13.8	-21.1
140727TT	-6.9	-29.4	-19.5	-30.1	-46.1	-7.3	-5.9	NA	-3.8	-8.6	-14.2	-7.6	-8.2	-3.5	-5.0	-20.8	-30.1	-28.0	-29.8	NA	-3.1	-7.5	-5.0	NA	NA	NA	NA	NA	NA	NA	NA	NA	NA	NA	-6.0	-7.6	-16.3	-3.9	-17.4	-11.8	-19.6	-3.4	-7.2	-12.7	NA	NA	-10.6	-13.3	-21.2
140727TU	-7.0	-30.2	-20.0	-31.0	-48.2	-7.1	-5.9	-7.9	-3.7	-8.3	-13.4	-7.7	-8.7	-3.6	-4.5	-21.2	-31.1	-28.5	-30.0	NA	-3.5	-7.0	-4.9	NA	NA	NA	NA	NA	NA	NA	NA	NA	NA	NA	-6.4	-7.3	-17.6	-4.3	-18.2	-11.8	-20.3	-3.4	-7.9	-13.3	NA	NA	-10.8	-13.7	-22.4
140729SB	-7.5	-22.8	-19.5	-28.6	-44.1	-15.1	-9.8	-11.2	-3.4	-7.9	-13.0	-9.0	-12.0	-3.8	-4.5	-19.8	-28.5	-25.4	-26.3	NA	-3.5	-15.5	-6.5	-7.8	-5.1	-12.3	-22.2	-12.8	-5.0	-20.8	-4.3	-13.4	-13.6	-4.0	-2.2	-7.3	-15.9	-4.3	-13.5	-7.5	-14.7	-7.6	-5.1	-12.1	-7.1	-26.8	-7.4	-9.4	-24.7
140730SI	-5.1	-28.0	-17.5	-27.3	-43.6	-5.7	-6.4	-7.3	-5.3	-7.6	-10.4	-7.3	-8.1	-7.0	-2.3	-18.1	-27.3	-24.4	-25.5	NA	-4.4	-4.1	-3.0	NA	NA	NA	NA	NA	NA	NA	NA	NA	NA	NA	-8.3	-7.3	-16.6	-8.2	-17.6	-11.4	-19.1	-2.3	-7.7	-11.2	NA	NA	-12.3	-16.0	-19.4
140730SK	-5.1	-27.9	-17.6	-27.6	-43.8	-5.8	-6.4	-7.3	-5.3	-7.6	-10.4	-7.3	-8.2	-7.0	-2.3	-18.1	-27.3	-24.6	-25.8	NA	-4.2	-4.3	-3.0	NA	NA	NA	NA	NA	NA	NA	NA	NA	NA	NA	-8.1	-7.4	-16.5	-7.8	-17.6	-11.2	-19.0	-2.3	-7.5	-11.0	NA	NA	-12.7	-15.9	-19.4
140730SN	-5.2	-27.5	-17.5	-27.3	-43.2	-5.9	-6.3	-7.4	-5.3	-7.5	-10.4	-7.2	-8.0	-7.0	-2.3	-17.9	-26.9	-24.3	-25.7	NA	-3.9	-4.5	-3.0	NA	NA	NA	NA	NA	NA	NA	NA	NA	NA	NA	-7.9	-8.1	-16.1	-7.1	-17.2	-11.0	-18.5	-2.3	-7.2	-10.6	NA	NA	-12.3	-15.7	-19.2
140731SS	NA	NA	NA	NA	NA	-17.7	-12.1	-14.5	-5.7	-10.9	-16.8	-11.9	-14.7	-6.2	-5.3	-20.9	-29.9	-27.1	-28.2	NA	-3.3	-15.9	-7.2	-9.5	-6.5	-14.7	-25.5	-15.1	-7.0	-23.2	-6.4	-16.2	-15.6	-5.7	-1.9	-7.3	-16.3	-5.2	NA	-8.0	-15.5	-7.7	-5.5	-13.1	-9.5	-29.5	-7.0	-9.1	-25.4
140731ST	-5.4	-18.5	-18.0	-27.7	-44.9	-12.3	-8.0	-11.0	-3.8	-6.6	-9.6	-6.9	-12.5	-4.4	-2.6	-19.1	-28.6	-24.9	-25.4	NA	-2.5	-12.0	-3.9	-10.9	-7.6	-13.6	-23.4	-13.4	-5.4	-23.4	-5.6	-13.8	-16.3	-6.0	-3.5	-6.8	-17.8	-6.4	-13.1	-6.8	-15.1	-5.3	-4.2	-8.6	-8.1	-28.5	-7.9	-11.5	-25.7
140802SC	-5.1	-29.3	-17.3	-27.0	-42.9	-5.2	-6.7	-7.3	-5.3	-7.5	-10.2	-7.3	-7.1	-6.8	-2.2	-17.8	-26.8	-24.0	-25.2	NA	-5.3	-3.7	-3.0	NA	NA	NA	NA	NA	NA	NA	NA	NA	NA	NA	-9.0	-7.4	-16.2	NA	-18.2	-12.0	-19.5	-2.6	-8.3	-11.7	NA	NA	-12.6	-16.1	-18.2
140803TA	-5.0	-25.4	-16.7	-25.5	-40.6	-5.1	-5.0	-6.2	-3.3	-5.4	-8.3	-6.0	-6.5	-3.6	-2.2	-17.2	-25.5	-22.5	-23.4	NA	-4.0	-5.8	-3.8	-17.4	-20.1	-19.5	-26.6	-19.5	-17.1	-19.6	-8.9	-7.3	-17.8	-13.7	-7.3	-7.2	-15.4	-5.7	-15.9	-10.3	-17.2	-3.0	-7.3	-11.5	-6.3	-20.4	-11.7	-14.7	-19.0
140804SR	-4.6	-24.6	-16.8	-26.5	-42.2	-7.0	-6.8	-6.8	-3.9	-5.6	-7.9	-6.4	-7.2	-5.2	-1.8	-17.2	-26.1	-23.5	-24.8	NA	-5.2	-7.0	-3.5	-16.9	-19.7	-18.6	-25.4	-18.8	-16.5	-19.4	-8.6	-7.3	-17.4	-13.4	-7.3	-7.8	-16.0	-6.9	-16.0	-9.8	-17.2	-4.2	-7.0	-11.0	-6.2	-20.3	-11.8	-14.3	-19.6
140805TJ	-7.2	-25.4	-19.9	-30.1	-47.0	-12.1	-8.4	-11.9	-4.3	-8.8	-13.7	-7.8	-11.9	-5.3	-4.4	-20.8	-30.3	-27.2	-28.2	NA	-3.0	-11.4	-4.3	-10.8	-8.9	-15.2	-26.2	-13.6	-6.9	-21.4	-5.4	-11.9	-15.3	-6.5	-4.0	-8.0	-17.4	-7.5	-15.6	-9.2	-17.4	-5.2	-4.9	-9.7	-6.9	-25.9	-9.3	-11.1	-24.6
140805TL	-7.4	-26.1	-19.9	-29.6	-46.6	-12.1	-8.6	-11.2	-4.5	-9.6	-14.9	-8.1	-12.2	-5.7	-4.9	-21.2	-30.7	-27.1	-27.8	NA	-3.2	-11.1	-4.3	-11.3	-9.2	-16.3	-28.1	-14.2	-7.3	-21.8	-5.4	-11.7	-15.7	-6.6	-4.3	-9.6	-17.5	-6.3	-15.8	-10.0	-18.1	-5.2	-5.3	-10.1	-6.8	-26.1	-9.4	-12.1	-24.5
[truncated: 45 more columns]
