# Supplementary material for: Pushing the upper temperature limit of methanotrophy in continental hydrothermal ecosystems, active biological methane oxidation in hot springs of Yellowstone National Park
Source: Front Microbiol. 2026 Mar 23;17:1736896. doi: 10.3389/fmicb.2026.1736896 (PMC13050887; doi:10.3389/fmicb.2026.1736896)
Supplement: Supplementary file 4 [file Table_3.csv]

Feature ID	Taxon	Confidence
#q2:types	categorical	categorical
86a050251412b2e91c8daa6238fe9452	k__Bacteria; p__Aquificae; c__Aquificae; o__Aquificales; f__Aquificaceae; g__Hydrogenobaculum; s__	1
5d878e2a05480e86313634e50188b771	k__Bacteria; p__Aquificae; c__Aquificae; o__Aquificales; f__Hydrogenothermaceae; g__; s__	0.9169853031507222
75183bedc5e2633166f705c74ac4b062	k__Bacteria; p__Proteobacteria; c__Betaproteobacteria; o__Methylophilales; f__; g__; s__	0.8305512429403713
81867be4f639e8b57bfc66108a0dafa5	k__Bacteria; p__Aquificae; c__Aquificae; o__Aquificales; f__Aquificaceae; g__; s__	0.9980885737174194
adfed2b17d3a25b2aabc28136300edd6	k__Bacteria; p__[Thermi]; c__Deinococci; o__Thermales; f__Thermaceae; g__Meiothermus; s__	0.9999999999999858
324f9afe552204ab454261539a296ead	k__Bacteria; p__Armatimonadetes; c__OS-L; o__; f__; g__; s__	0.9999999999931077
75bdeff60c4fa2e370355de52c15801f	k__Bacteria; p__Cyanobacteria; c__Gloeobacterophycideae; o__Gloeobacterales; f__Gloeobacteraceae; g__Gloeobacter; s__	0.9999999999019167
0f95c4eb07d44fce69c65ba41ab1dab4	k__Bacteria; p__Proteobacteria; c__Betaproteobacteria; o__Burkholderiales; f__Comamonadaceae; g__Thiomonas; s__	0.999891164
f92fb2a779eb1f8b85cd8f52fa64318d	k__Bacteria; p__Cyanobacteria; c__Synechococcophycideae; o__Pseudanabaenales; f__Pseudanabaenaceae; g__Pseudanabaena; s__	0.9999997260393576
4ca1c35f1003fd03c78b140793237303	k__Bacteria; p__Aquificae; c__Aquificae; o__Aquificales; f__Aquificaceae; g__; s__	0.9999634597535867
c81859a235f07d0b2159ec604bf3bbf5	k__Bacteria; p__TPD-58; c__; o__; f__; g__; s__	0.9999999566506554
01ddd569b0800dcf105f4c0ce8106543	k__Bacteria; p__Proteobacteria; c__Alphaproteobacteria; o__Rhizobiales; f__Methylocystaceae; g__; s__	0.7119850377357716
4f41b8fa9fc641f1ba853b74cb24dfd9	k__Bacteria; p__Aquificae; c__Aquificae; o__Aquificales; f__Aquificaceae; g__Hydrogenobaculum; s__	1
e0b1a9db31a98b1e7c10ac7d55556c4f	k__Bacteria; p__Aquificae; c__Aquificae; o__Aquificales; f__Aquificaceae; g__; s__	0.9999223664327723
dcc89016d9d0aaf87d15b85077b7b55e	k__Bacteria; p__Chloroflexi; c__Chloroflexi; o__Chloroflexales; f__Chloroflexaceae; g__Chloroflexus; s__	0.9999999999997442
7ce1ab23edf6f161ada5276f78548e58	k__Bacteria; p__[Thermi]; c__Deinococci; o__Thermales; f__Thermaceae; g__Meiothermus; s__	1
89c589e18239553d989e1f6ed8f4ee9a	k__Bacteria; p__Proteobacteria; c__Alphaproteobacteria; o__Rhizobiales; f__Bradyrhizobiaceae; g__Bradyrhizobium; s__	0.704915999
69d3fa310e10c5998fb1a5fbfadd9430	k__Bacteria; p__Bacteroidetes; c__[Saprospirae]; o__[Saprospirales]; f__Chitinophagaceae; g__Sediminibacterium; s__	0.9599228272099258
8e39f669b53c2ba614e310c42ed06a6d	k__Bacteria; p__Armatimonadetes; c__OS-L; o__; f__; g__; s__	0.9999999999995026
ca6f12ce25ba4c8a25fad67a51fd0da4	k__Bacteria; p__Proteobacteria; c__Betaproteobacteria; o__Burkholderiales; f__Comamonadaceae; g__Thiomonas; s__	0.9990905614045156
b96f02df96b9d19fcda3b75223d42c2e	k__Bacteria; p__[Thermi]; c__Deinococci; o__Thermales; f__Thermaceae; g__Thermus; s__	0.9999999999998863
ecc5066e745eaa5333a8d45b0b0b5ff7	k__Bacteria; p__Actinobacteria; c__Acidimicrobiia; o__Acidimicrobiales; f__Acidimicrobiaceae; g__Acidimicrobium; s__	0.9999547630298748
6f47e766d72dee3d1e7b16d601054794	k__Archaea; p__Crenarchaeota; c__Aigarchaeota; o__[Caldiarchales]; f__[Caldiarchaceae]; g__Candidatus Caldiarchaeum; s__	0.9999999999914451
f4a6b7a2d4149c349ca2119d7347137b	k__Archaea; p__Crenarchaeota; c__Aigarchaeota; o__[Caldiarchales]; f__[Caldiarchaceae]; g__; s__	0.9999999999943725
aafe56d0348fa180d447860e1dd4742b	k__Bacteria; p__Armatimonadetes; c__OS-L; o__; f__; g__; s__	1
dfca453b1a8b896aaee6d8bbe5474554	k__Archaea; p__Euryarchaeota; c__Thermoplasmata; o__Thermoplasmatales; f__BSLdp215; g__; s__	0.9999999999998721
1edefac4bd765ab267f281fb0f8ad674	k__Bacteria; p__Cyanobacteria; c__Gloeobacterophycideae; o__Gloeobacterales; f__Gloeobacteraceae; g__Gloeobacter; s__	0.9999999999938041
2925a0f0833d3891c6f6fdc15189c920	k__Archaea; p__Crenarchaeota; c__Thermoprotei; o__Thermoproteales; f__Thermoproteaceae; g__Pyrobaculum; s__	0.9999999999983089
e9a5d421b000d2cb17a785d56d2b92bb	k__Bacteria; p__[Thermi]; c__Deinococci; o__Thermales; f__Thermaceae; g__Thermus; s__	0.9999999999999005
0a911d4c69b05b3518d24b736678ba21	k__Bacteria; p__[Thermi]; c__Deinococci; o__Thermales; f__Thermaceae; g__Thermus; s__	1
b0a069052b2b772d9dec89a7a60657a8	k__Archaea; p__Crenarchaeota; c__Thermoprotei; o__Sulfolobales; f__Sulfolobaceae; g__Stygiolobus; s__	0.9999999998146478
b91f66de07b8134a5a3eb33f7a435481	k__Archaea; p__Euryarchaeota; c__Thermoplasmata; o__Thermoplasmatales; f__BSLdp215; g__; s__	1
c1a056889614d7313fde60739044fda5	k__Bacteria; p__[Thermi]; c__Deinococci; o__Thermales; f__Thermaceae; g__Thermus; s__	0.9999999999999147
810197dbe62a72754aac753be763dbf4	k__Bacteria; p__Cyanobacteria; c__Nostocophycideae; o__Nostocales; f__; g__; s__	0.9999999438497456
43fb84338d0194f46109b43c06da22cc	k__Bacteria; p__Proteobacteria; c__Gammaproteobacteria; o__RCP1-48; f__; g__; s__	0.9999995821713148
14eb7ddae656dab61732213c3be0bd92	k__Bacteria; p__Chloroflexi; c__Chloroflexi; o__Chloroflexales; f__Chloroflexaceae; g__Chloroflexus; s__	0.9999999999998579
c87acd47961e63d60c6f9a4f17d4814d	k__Bacteria; p__Chloroflexi; c__Chloroflexi; o__[Roseiflexales]; f__[Roseiflexaceae]; g__Roseiflexus; s__	0.9999999999990905
e21340f48a0dff6dfe7c552655c509dc	k__Bacteria; p__Bacteroidetes; c__[Saprospirae]; o__[Saprospirales]; f__Chitinophagaceae; g__Sediminibacterium; s__	0.9815951005081244
68a5aa4be55017a652d64d4dc6bf3588	k__Bacteria; p__Thermotogae; c__MS9; o__V5; f__; g__; s__	0.9999999999999716
0e7054088f5389367483945a795ae695	k__Archaea; p__Euryarchaeota; c__Thermoplasmata; o__Thermoplasmatales; f__BSLdp215; g__; s__	1
15c89dac8670a134cdfab1dfb9ceac25	k__Bacteria; p__Chloroflexi; c__Chloroflexi; o__[Roseiflexales]; f__[Roseiflexaceae]; g__Roseiflexus; s__	1
4c37f62a761700724ccb0bd550f18afd	k__Bacteria; p__Proteobacteria; c__Deltaproteobacteria; o__Desulfurellales; f__Desulfurellaceae; g__Desulfurella; s__	0.9999996130560513
5e3edce29b0576a5f03afe71346d5724	k__Bacteria; p__Proteobacteria; c__Alphaproteobacteria; o__Rhodospirillales; f__Acetobacteraceae; g__Acidiphilium; s__	0.9999739655088461
956e24e519e5cfcc4e2458733e2531e1	k__Bacteria; p__Planctomycetes; c__Planctomycetia; o__Gemmatales; f__Isosphaeraceae; g__; s__	0.9999678750344078
3e4eba236fe2aaa6e6800fd504d5a1c2	k__Archaea; p__Crenarchaeota; c__Thermoprotei; o__YNPFFA; f__A13; g__; s__	0.9999999999999858
d3620a4e418390b2fe551d72d7102a16	k__Bacteria; p__[Thermi]; c__Deinococci; o__Thermales; f__Thermaceae; g__Thermus; s__	0.9999999999999005
ed5d628d2be13e9ad15b2ab421a16c02	k__Bacteria; p__Armatimonadetes; c__OS-L; o__; f__; g__; s__	0.9999999999993463
a53b981618653fea4355ee7bb9dbcbcd	k__Bacteria; p__Cyanobacteria; c__Gloeobacterophycideae; o__Gloeobacterales; f__Gloeobacteraceae; g__Gloeobacter; s__	0.8507560666668723
956e1624ed8533653fd37203a0fdd6f2	k__Bacteria; p__Armatimonadetes; c__Chthonomonadetes; o__SJA-22; f__; g__; s__	0.9999999999987068
70afde432e9e9334bbd9b02daffb2482	k__Bacteria; p__Cyanobacteria; c__Gloeobacterophycideae; o__Gloeobacterales; f__Gloeobacteraceae; g__Gloeobacter; s__	1
88f5a62000a4f078143f0b713eebf3e0	k__Archaea; p__Crenarchaeota; c__Thermoprotei; o__Desulfurococcales; f__Desulfurococcaceae; g__Caldisphaera; s__	0.9991519093425593
feeac8b209867f890e22fa65a6162cda	k__Bacteria; p__Cyanobacteria; c__Gloeobacterophycideae; o__Gloeobacterales; f__Gloeobacteraceae; g__Gloeobacter; s__	0.9999999987120987
d3bd9c59987c3a5141d61799fffb8aee	k__Bacteria; p__Proteobacteria; c__Alphaproteobacteria; o__Rhodospirillales; f__Acetobacteraceae; g__Acidisphaera; s__	0.9999985959147945
e9b94ef38ef2241379e90ed045fe9549	k__Bacteria; p__Proteobacteria; c__Betaproteobacteria; o__Burkholderiales; f__Comamonadaceae	0.9957812434380372
aa3d037fbe668a23f92a11174819f77b	k__Bacteria; p__Proteobacteria; c__Gammaproteobacteria; o__Acidithiobacillales; f__Acidithiobacillaceae; g__Acidithiobacillus; s__caldus	0.9999964733975814
32054bba8fd0a494e543183c848787fa	k__Bacteria; p__Aquificae; c__Aquificae; o__Aquificales; f__Aquificaceae; g__; s__	0.9999323543753817
c020a888f6a3242175d7de0ccb4f06cf	k__Bacteria; p__[Thermi]; c__Deinococci; o__Thermales; f__Thermaceae; g__Thermus; s__	0.9999999999997016
942781e931d8ea92dda7b878a3ae1498	k__Bacteria; p__Acidobacteria; c__Acidobacteriia; o__Acidobacteriales; f__Acidobacteriaceae; g__; s__	0.999518507
6dd0e34e3ccd33c6b00727596cbd7e6f	k__Bacteria; p__Chloroflexi; c__Ktedonobacteria; o__Thermogemmatisporales; f__Thermogemmatisporaceae; g__; s__	0.9997994234670083
66ca2fb5bdf367292ac8ca40eeeb1947	k__Bacteria; p__Proteobacteria; c__Alphaproteobacteria; o__Rhodospirillales; f__Acetobacteraceae; g__; s__	0.997830204
106669ff45db005477dae8f5480278a4	k__Bacteria; p__Aquificae; c__Aquificae; o__Aquificales; f__Aquificaceae; g__Hydrogenobaculum; s__	1
b4457f4e99392e036fef98b4be32e528	k__Bacteria; p__Proteobacteria; c__Alphaproteobacteria; o__Rhodospirillales; f__Acetobacteraceae; g__; s__	0.9921650230635237
35b8e992d720a6c0b96f4a0bb795e580	k__Bacteria; p__Acidobacteria; c__[Chloracidobacteria]; o__[Chloracidobacterales]; f__[Chloracidobacteraceae]; g__Candidatus Chloracidobacterium; s__	1
83d9c2ed75f574ef588a971993287db0	k__Bacteria; p__Chloroflexi; c__Chloroflexi; o__Chloroflexales; f__Chloroflexaceae; g__Chloroflexus; s__	0.9999999999994742
2dc3e4b45af1b3f6254152973b3d3a26	k__Bacteria; p__OP1; c__[Acetothermia]; o__[Acetothermales]; f__[Acetothermaceae]; g__Candidatus Acetothermum; s__	1
7f8923e6de6b6a07954cfbfc8ffa0e9b	k__Bacteria; p__Proteobacteria; c__Gammaproteobacteria; o__Xanthomonadales; f__Sinobacteraceae; g__; s__	0.9999512834669532
31461f98c785afa529721102ac592e6f	k__Archaea; p__Euryarchaeota; c__Thermoplasmata; o__Thermoplasmatales; f__A10; g__; s__	1
84ae44d77d37ae7436e77f6d529197ac	k__Bacteria; p__Proteobacteria; c__Betaproteobacteria; o__Burkholderiales; f__Alcaligenaceae; g__; s__	0.725301556
c26be5e2e38178e194e4c2419e8ec23e	k__Bacteria; p__Chloroflexi; c__TK17; o__mle1-48; f__; g__; s__	0.9999999999199503
9b5af153458a754b63795d631bb44319	k__Bacteria; p__Proteobacteria; c__Deltaproteobacteria; o__Thermodesulfobacteriales; f__Thermodesulfobacteriaceae; g__Geothermobacterium; s__	0.9999870430015241
e75e0da692cc8a8744d9f51b0ea4f74e	k__Bacteria; p__OP1; c__[Acetothermia]; o__[Acetothermales]; f__[Acetothermaceae]; g__Candidatus Acetothermum; s__	1
09dcc50eeb3f5164918cde365d19ea2c	k__Archaea; p__Crenarchaeota; c__Thermoprotei	0.9313425826338232
cc9de64fcaa21bf6b6d7a7863a808949	k__Bacteria; p__Planctomycetes; c__Planctomycetia; o__Gemmatales; f__Gemmataceae; g__Gemmata; s__	0.9933504483938519
bb0b659f679162381db7827074dd923e	k__Bacteria; p__Proteobacteria; c__Deltaproteobacteria; o__Syntrophobacterales; f__Syntrophobacteraceae; g__Syntrophobacter; s__	0.9999998183822095
cfdbd82bfce39a5597472f9836e04927	k__Bacteria; p__OctSpA1-106; c__; o__; f__; g__; s__	1
fcd2abd2054ebc460b6c16da97afd635	k__Archaea; p__Crenarchaeota; c__pUWA2; o__; f__; g__; s__	1
427608ac32cd76b91cdfa660a220b864	k__Archaea; p__Crenarchaeota; c__Thermoprotei; o__Sulfolobales; f__Sulfolobaceae; g__Sulfolobus; s__metallicus	0.9999999978154079
33badb2f39ccd78920522716d6c83c2e	k__Bacteria; p__Firmicutes; c__Bacilli; o__Bacillales; f__Planococcaceae; g__Aeribacillus; s__pallidus	0.7628566274377265
b38055073f314393c0a118980bc97d1a	k__Bacteria; p__Armatimonadetes; c__OS-L; o__; f__; g__; s__	0.9999999999999005
5ba18f12ae00d49aa18574a669b0cb0e	k__Bacteria; p__[Thermi]; c__Deinococci; o__Thermales; f__Thermaceae; g__Thermus; s__	0.9999999999999005
0288311e1bd3e7ce59b47eecb99bf27b	k__Bacteria; p__Actinobacteria; c__Acidimicrobiia; o__Acidimicrobiales; f__Acidimicrobiaceae; g__; s__	0.9999989302998707
a050f4217f5a2970262cec4cf910518e	k__Bacteria; p__Cyanobacteria; c__Gloeobacterophycideae; o__Gloeobacterales; f__Gloeobacteraceae; g__Gloeobacter; s__	0.9999999998989892
8e253d9dff8b1ddc3b562aa0d75e8e81	k__Bacteria; p__Proteobacteria; c__Alphaproteobacteria; o__Rhizobiales; f__Methylocystaceae; g__; s__	0.9999547249900337
ae1201594923356922f03666c5024850	k__Bacteria; p__Acidobacteria; c__Acidobacteriia; o__Acidobacteriales; f__Acidobacteriaceae; g__; s__	0.999761081
aa1fdf61a36a62c35595cd2e4a37ffee	k__Bacteria; p__[Thermi]; c__Deinococci; o__Thermales; f__Thermaceae; g__Meiothermus; s__	0.998587823
3dc800f26eeb0ac7090a9567efd3af6c	k__Bacteria; p__Proteobacteria; c__Betaproteobacteria; o__Burkholderiales; f__Comamonadaceae; g__Thiomonas; s__	0.9999721909230197
c86a8072eb77f71c9b7cfe0ff20ff7fe	k__Bacteria; p__Proteobacteria; c__Betaproteobacteria; o__Burkholderiales; f__Comamonadaceae; g__Thiomonas; s__	0.9998325750513604
500f03d6b68bcf72e2d66020b49df2c9	k__Bacteria; p__[Thermi]; c__Deinococci; o__Thermales; f__Thermaceae; g__Thermus; s__	0.9999999999998863
29e4b63b84842abcce06f6f4b87868e0	k__Bacteria; p__Proteobacteria; c__Betaproteobacteria; o__Thiobacterales; f__Thiobacteraceae; g__Thiobacter; s__	0.9999947214934272
b7305362fc984401598c9dab5abba3df	k__Bacteria; p__[Thermi]; c__Deinococci; o__Thermales; f__Thermaceae; g__Thermus; s__	0.9999999999995168
32da28a649cb8435b7ee973cd04969d3	k__Bacteria; p__Cyanobacteria; c__Gloeobacterophycideae; o__Gloeobacterales; f__Gloeobacteraceae; g__Gloeobacter; s__	0.9999999932213086
77fe5b06c265e57331bf72e8891cd77f	k__Archaea; p__Euryarchaeota; c__Thermoplasmata; o__Thermoplasmatales; f__A10; g__; s__	1
dd2412898662fa3e0a7be539cd6ce211	k__Bacteria; p__Proteobacteria; c__Alphaproteobacteria; o__Rhodospirillales; f__Acetobacteraceae; g__Roseomonas; s__lacus	0.7128930485750586
8b3066d58a7f94fb713edfa149a58bd0	k__Bacteria; p__Caldiserica; c__Caldisericia; o__Caldisericales; f__Caldisericaceae; g__Caldisericum; s__	0.9999999999994316
ff15cee4827b59e8a82293b23ec8242a	k__Bacteria; p__OctSpA1-106; c__; o__; f__; g__; s__	0.9999999999999858
e6c971a3cc48689a02eefee6bf783c80	k__Bacteria; p__[Thermi]; c__Deinococci; o__Thermales; f__Thermaceae; g__Thermus; s__	0.9999999999998721
437d8be14ebee00dd6e2a194e5175060	k__Bacteria; p__[Thermi]; c__Deinococci; o__Thermales; f__Thermaceae; g__Thermus; s__	0.9999999999999147
0d804f5fa545c2f6777992470343b3e6	k__Bacteria; p__OP1; c__OPB14; o__; f__; g__; s__	0.9999999999999858
5517f7d4eaaad154425c2407387a6096	k__Archaea; p__Crenarchaeota; c__Thermoprotei; o__Thermoproteales; f__Thermoproteaceae; g__Acidilobus; s__saccharovorans	0.7862173472736771
b9fe2aa5df6bf82d69ad62281c8e434d	k__Bacteria; p__Cyanobacteria; c__Synechococcophycideae; o__Pseudanabaenales; f__Pseudanabaenaceae; g__Pseudanabaena; s__	0.9999996880683912
30481b301f412d09bfeace497eb47871	k__Archaea; p__Crenarchaeota; c__Thermoprotei; o__Sulfolobales; f__Sulfolobaceae; g__Acidianus; s__	0.9999999995195452
847cb53daf67a57b78bc82d57d8d49d8	k__Bacteria; p__Bacteroidetes; c__Bacteroidia; o__Bacteroidales; f__Porphyromonadaceae; g__Paludibacter; s__	0.9997414523745048
36f08b8dfd59d5c385e8de6844800538	k__Bacteria; p__Aquificae; c__Aquificae; o__Aquificales; f__Aquificaceae; g__Hydrogenobaculum; s__	1
4b107d2b013e488045bdb14254286721	k__Archaea; p__Crenarchaeota; c__Thermoprotei; o__Thermoproteales; f__Thermoproteaceae; g__Pyrobaculum; s__	0.9999997212283736
3e6b6cda72a9398f6fe72341241a8661	k__Bacteria; p__[Thermi]; c__Deinococci; o__Thermales; f__Thermaceae; g__Thermus; s__	0.9999999999998295
9776b8b77982a399fa9c1c99607ba68f	k__Bacteria; p__Armatimonadetes; c__OS-L; o__; f__; g__; s__	0.9999999999996021
04337f0957548f7334e5805e051901f3	k__Archaea; p__Crenarchaeota; c__Thermoprotei; o__Thermoproteales; f__Thermoproteaceae; g__; s__	0.9996621665932347
4d0fd170eb8f77d25d6c755b7b4c7920	k__Bacteria; p__Planctomycetes; c__Planctomycetia; o__Gemmatales; f__Gemmataceae; g__; s__	0.9999999967805167
b71490815ae5644e35b7e90b003ba9c2	k__Bacteria; p__[Thermi]; c__Deinococci; o__Thermales; f__Thermaceae; g__Thermus; s__	0.9999999999999005
b6dd16fdd9241ab72a01f36bcb055744	k__Bacteria; p__[Thermi]; c__Deinococci; o__Thermales; f__Thermaceae; g__Thermus; s__	1
273bce5a528135a0f6cc48e114218b17	k__Bacteria; p__Proteobacteria; c__Alphaproteobacteria; o__Rhodospirillales; f__Acetobacteraceae; g__; s__	0.9988623547621703
0a13a34666036c660ffbd1657c4c5012	k__Bacteria; p__Aquificae; c__Aquificae; o__Aquificales; f__Aquificaceae; g__; s__	0.9997777036038776
550aaa7e39ef1923a3e9447eb31567b7	k__Bacteria; p__Chloroflexi; c__Ellin6529; o__; f__; g__; s__	0.999999998
6a875288ad6740e6f95dc3d8a2aaeeff	k__Bacteria; p__Proteobacteria; c__Alphaproteobacteria; o__Rhodospirillales; f__Acetobacteraceae; g__; s__	0.999639628
0369830717597c2a284136c350729bb1	k__Bacteria; p__Bacteroidetes; c__[Saprospirae]; o__[Saprospirales]; f__Chitinophagaceae; g__Sediminibacterium; s__	0.9926500361194117
04ed80041132946c5a853948546e12d3	k__Bacteria; p__Bacteroidetes; c__[Saprospirae]; o__[Saprospirales]; f__Saprospiraceae; g__; s__	0.9998422428040112
a74374c2b4201adb54800bd9685cb4ad	k__Archaea; p__Crenarchaeota; c__Aigarchaeota; o__[Caldiarchales]; f__[Caldiarchaceae]; g__; s__	0.9999999999679119
a8b3ba5c8404bb21dd1f716781a890a0	k__Bacteria; p__Proteobacteria; c__Alphaproteobacteria; o__Caulobacterales; f__Caulobacteraceae; g__Phenylobacterium; s__	0.9779825934490497
fc844d2197d51fc389a411a83bd49e33	k__Archaea; p__Crenarchaeota; c__Thermoprotei; o__Sulfolobales; f__Sulfolobaceae; g__Metallosphaera; s__	0.9999997193209506
3ef5f3125a1a185bca69f868af7ffb36	k__Bacteria; p__Chlorobi; c__OPB56; o__; f__; g__; s__	0.9999994900802015
fbb0292937e9f2733c2d1021ec9b8e46	k__Bacteria; p__Proteobacteria; c__Alphaproteobacteria; o__Rhizobiales; f__Methylocystaceae; g__; s__	0.9993500725340051
98d6deba686767df9d9cde3b416de63b	k__Bacteria; p__Chloroflexi; c__Anaerolineae; o__WCHB1-50; f__; g__; s__	0.9999999131109016
6ecdfa22a0fc98581d433c50cf0c965b	k__Bacteria; p__Chloroflexi; c__Anaerolineae; o__; f__; g__; s__	0.9951586899899312
c80bc5c84f30f538e0e6cfd174cbe8af	k__Bacteria; p__[Thermi]; c__Deinococci; o__Thermales; f__Thermaceae; g__Meiothermus; s__	1
551bdaa0c8fc2d80f0687e65241b9a80	k__Bacteria; p__Proteobacteria; c__Deltaproteobacteria; o__Syntrophobacterales; f__Syntrophobacteraceae; g__; s__	0.7925065939257284
fae7c70f170a927d8553bd849a941944	k__Bacteria; p__Proteobacteria; c__Betaproteobacteria; o__Burkholderiales; f__Comamonadaceae; g__Thiomonas; s__	0.9999092835321408
5fdb7edfced148c03c3cb822ebb00638	k__Archaea; p__Crenarchaeota; c__Aigarchaeota; o__[Caldiarchales]; f__[Caldiarchaceae]; g__; s__	0.9998124730803751
da69567684f357121f000d3aedd5131b	k__Archaea; p__Crenarchaeota; c__pUWA2; o__; f__; g__; s__	1
734b5dba96aad8436afb56a3f6233dd4	k__Bacteria; p__Proteobacteria; c__Alphaproteobacteria; o__Rhodospirillales; f__Acetobacteraceae; g__; s__	0.8386289242724404
90157d875205369b0421480357e5eb9f	k__Bacteria; p__Planctomycetes; c__Planctomycetia; o__Gemmatales; f__Isosphaeraceae; g__; s__	0.9996830229005519
7d270060f7696f3c3b7b4e4e4c36f684	k__Bacteria; p__[Thermi]; c__Deinococci; o__Thermales; f__Thermaceae; g__Thermus; s__	0.9999999999999005
a90094ef5de7bef947029912888972ac	k__Bacteria; p__Planctomycetes; c__Planctomycetia; o__Gemmatales; f__Gemmataceae; g__Gemmata; s__	0.9999712770843966
ca97ad9d968dd8dcd68f3d812fdf333d	k__Bacteria; p__OctSpA1-106; c__; o__; f__; g__; s__	1
b93854bbe7576cd6b5ea6d006847dd50	k__Bacteria; p__Cyanobacteria; c__Gloeobacterophycideae; o__Gloeobacterales; f__Gloeobacteraceae; g__Gloeobacter; s__	0.9999999994058868
2bbf478ac85b0cf014bc390d761132c8	k__Bacteria; p__Chloroflexi; c__Anaerolineae; o__Caldilineales; f__Caldilineaceae; g__Caldilinea; s__	0.9999952217502016
2fdf936b7a7d59c51a364cac3a8c7fe2	k__Bacteria; p__Armatimonadetes; c__OS-L; o__; f__; g__; s__	0.9999999999966178
2936c926e3f7c74f0f4627c4c43d7e89	k__Bacteria; p__Proteobacteria; c__Betaproteobacteria; o__Burkholderiales; f__Comamonadaceae	0.9996987809096175
2a04ad969ff21c22a959f32d795f6d9f	k__Bacteria; p__Planctomycetes; c__Phycisphaerae; o__CPla-3; f__; g__; s__	0.9999999999998863
c88dd33551ad0c1773e31f487726aae2	k__Archaea; p__Crenarchaeota; c__Thermoprotei; o__Desulfurococcales; f__Desulfurococcaceae; g__Aeropyrum; s__	0.9999999346025298
faa26fa24fde3c68efd8c064270c38d7	k__Bacteria; p__Proteobacteria; c__Gammaproteobacteria; o__Xanthomonadales; f__Xanthomonadaceae; g__; s__	0.9987913184760402
c20218e43ca7c46737d5653bd5ea3f71	k__Bacteria; p__Proteobacteria; c__Betaproteobacteria; o__Burkholderiales; f__Comamonadaceae; g__Thiomonas; s__	0.998745478
c2335fd58b11f10bab65268f32cc8630	k__Bacteria; p__Aquificae; c__Aquificae; o__Aquificales; f__Aquificaceae; g__; s__	0.9994582286386301
4962493634013a9aad89633b9eaba370	k__Bacteria; p__Proteobacteria; c__Deltaproteobacteria; o__Syntrophobacterales; f__Syntrophaceae; g__Desulfobacca; s__	0.9999344236014409
315f3ff2e03e59d45ded30150ab310ac	k__Bacteria; p__Chloroflexi; c__Anaerolineae; o__WCHB1-50; f__; g__; s__	0.9999999604810917
2e1e36462f02569cdd8863db17178970	k__Archaea; p__Crenarchaeota; c__Aigarchaeota; o__[Caldiarchales]; f__[Caldiarchaceae]; g__; s__	0.9999999889493695
5a1bd3786fdea170798baf6d3e988cec	k__Bacteria; p__Proteobacteria; c__Deltaproteobacteria; o__Thermodesulfobacteriales; f__; g__; s__	0.9999999999905071
6f607376ee401158923418adb41586cc	k__Bacteria; p__Proteobacteria; c__Betaproteobacteria; o__Thiobacterales; f__; g__; s__	0.9956516307441101
51f506c615d57f0a546759e9d99e4299	k__Bacteria; p__Planctomycetes; c__Planctomycetia; o__Gemmatales; f__Gemmataceae; g__; s__	0.9999999845006898
3d1769a9699653cf57bcaff4f7208347	k__Bacteria; p__Chloroflexi; c__Chloroflexi; o__[Roseiflexales]; f__[Roseiflexaceae]; g__Roseiflexus; s__	1
6c8d9291f14d7fb36dfe2b75cb87362c	k__Bacteria; p__Cyanobacteria; c__Gloeobacterophycideae; o__Gloeobacterales; f__Gloeobacteraceae; g__Gloeobacter; s__	0.9999999996187512
6d6dedd5e42939d931ad07cb5b928908	k__Bacteria; p__Acidobacteria; c__Solibacteres; o__Solibacterales; f__; g__; s__	0.9999614767467391
526b6f89ecb89162e4b424246177d090	k__Bacteria; p__Firmicutes; c__Bacilli; o__Bacillales; f__Bacillaceae; g__Geobacillus; s__	0.8826199119257192
096f09b6f20e404d78b70ec3bcd80996	k__Bacteria; p__Thermotogae; c__Thermotogae; o__Thermotogales; f__Thermotogaceae; g__Thermotoga; s__	0.9999999981525036
f527a43130fed7c5181ecabd12561598	k__Bacteria; p__Bacteroidetes; c__; o__; f__; g__; s__	0.9999992173786232
3f2e551651874f76949abdd8a5e3c886	k__Bacteria; p__Aquificae; c__Aquificae; o__Aquificales; f__Aquificaceae; g__; s__	0.999958614
b88c2df08b0e4334b726fe3b8810726c	k__Bacteria; p__Actinobacteria; c__Thermoleophilia; o__Gaiellales; f__; g__; s__	0.9999981243305567
67400959791f086ecfbad4caa6def245	k__Bacteria; p__Aquificae; c__Aquificae; o__Aquificales; f__Aquificaceae; g__Hydrogenobaculum; s__	0.9999999999999858
9b68ed0666e2e9faff231fe7d60336eb	k__Bacteria; p__Aquificae; c__Aquificae; o__Aquificales; f__Aquificaceae; g__; s__	0.9996245199206436
cee1eb1894bb57ed3985945921ad9e26	k__Bacteria; p__Planctomycetes; c__Planctomycetia; o__Gemmatales; f__Isosphaeraceae; g__; s__	0.9363268751816658
b718dd9ef5a6983fd6c73e49f338dfca	k__Bacteria; p__Acidobacteria; c__[Chloracidobacteria]; o__[Chloracidobacterales]; f__[Chloracidobacteraceae]; g__Candidatus Chloracidobacterium; s__	1
263d921f0c7ec96474c094577e56e43d	k__Bacteria; p__Chlorobi; c__OPB56; o__; f__; g__; s__	0.9999995841820931
513fe65daaf548f3107d782d08aa4d47	k__Bacteria; p__Acidobacteria; c__Solibacteres; o__Solibacterales; f__; g__; s__	0.9989386407144919
80a75e24be75f614f52f76d7a4558093	k__Bacteria; p__Proteobacteria; c__Gammaproteobacteria; o__Acidithiobacillales; f__Acidithiobacillaceae; g__Acidithiobacillus; s__	0.9999207955095754
0fd8d1491bcd1f3163f6e32eb21a81a0	k__Bacteria; p__Cyanobacteria; c__Synechococcophycideae; o__Synechococcales; f__Acaryochloridaceae; g__Thermosynechococcus; s__	0.9999999999302389
921dbb6d320d3348fc8a488bb0be1f16	k__Bacteria; p__[Thermi]; c__Deinococci; o__Thermales; f__Thermaceae; g__Thermus; s__	0.9999999999999432
531eb8720c2bc220d20b7a944241e0be	k__Bacteria; p__Actinobacteria; c__Acidimicrobiia; o__Acidimicrobiales; f__; g__; s__	0.9996840110240978
7d77c3364f3ea5c18567efd072b7829c	k__Bacteria; p__Proteobacteria; c__Betaproteobacteria; o__Methylophilales; f__; g__; s__	0.9995580915839684
724f4e84736a9da2473cbf114edc7fdc	k__Bacteria; p__Planctomycetes; c__Planctomycetia; o__Gemmatales; f__Isosphaeraceae; g__; s__	0.9999387935030528
9e0edf9893bbd264461acf7d425169e9	k__Bacteria; p__Acidobacteria; c__Acidobacteriia; o__Acidobacteriales; f__Koribacteraceae; g__Candidatus Koribacter; s__	0.9977952726724009
4c9919515c76a281be5a8d8f7b327212	k__Bacteria; p__[Thermi]; c__Deinococci; o__Thermales; f__Thermaceae; g__Thermus; s__	0.9999999999999432
0003f74da73fb308682a7802987e00d9	k__Bacteria; p__Chlorobi; c__Chlorobia; o__[Chloroherpetales]; f__SM1B02; g__; s__	0.9999999839674844
ae9bfcfa441eb8f3512aadfa7faa5d85	k__Bacteria; p__Firmicutes; c__Clostridia; o__Clostridiales; f__Clostridiaceae; g__Thermoanaerobacterium; s__	0.7740342156902874
81930ab596c44d8647daef2644832bab	k__Bacteria; p__Acidobacteria; c__Acidobacteriia; o__Acidobacteriales; f__Acidobacteriaceae; g__; s__	0.982121357
8d784ddf905d3d5378a33abdd0d529a8	k__Bacteria; p__Proteobacteria; c__Deltaproteobacteria; o__Syntrophobacterales; f__Syntrophobacteraceae; g__Syntrophobacter; s__	0.9999999221845032
7c98d1b1dd782ec6ec7ba043676514dd	k__Bacteria; p__Acidobacteria; c__GAL08; o__; f__; g__; s__	0.9999999999999858
a9cb8107850ac5d5f838631e07381b50	k__Bacteria; p__Chlorobi; c__Chlorobia; o__[Chloroherpetales]; f__SM1B02; g__; s__	0.9999999999893419
63d0f00f5741f0beb57c3e4440887722	k__Bacteria; p__Proteobacteria; c__Alphaproteobacteria; o__Rhodospirillales; f__Acetobacteraceae; g__Acidiphilium; s__	0.9999988391091167
f2ab20b07368f7c3d643ab5a07ec5274	k__Bacteria; p__Proteobacteria; c__Alphaproteobacteria; o__Rhodospirillales; f__Acetobacteraceae; g__; s__	0.9997256569899957
5fcb5d27e056b69b8643729f57a98370	k__Bacteria; p__Cyanobacteria; c__Gloeobacterophycideae; o__Gloeobacterales; f__Gloeobacteraceae; g__Gloeobacter; s__	0.999999999
012bc3d4afc4f5745176efe88dd0abc0	k__Bacteria; p__GAL15; c__; o__; f__; g__; s__	0.9999993095489653
ee51b454c4292d87a4a99ce10dbd9fe8	k__Bacteria; p__[Thermi]; c__Deinococci; o__Thermales; f__Thermaceae; g__Thermus; s__	0.9999999999998579
549d5a0c9d01e05efcb10b0a6837c368	k__Bacteria; p__Proteobacteria; c__Betaproteobacteria; o__Burkholderiales; f__Comamonadaceae; g__Thiomonas; s__	0.9999401229987511
73f9c2a8841b661fdce39265b35be258	k__Bacteria; p__Chloroflexi; c__Ellin6529; o__; f__; g__; s__	0.9999999999454303
76a24c564cb17e19f100e037ea0fdc3c	k__Bacteria; p__Bacteroidetes; c__[Saprospirae]; o__[Saprospirales]; f__Chitinophagaceae; g__Sediminibacterium; s__	0.9380464248858439
db0210c4b8ee0e5a0614a92a6fab2b89	k__Bacteria; p__Proteobacteria; c__Deltaproteobacteria; o__Thermodesulfobacteriales; f__Thermodesulfobacteriaceae; g__Geothermobacterium; s__	0.9999597013125822
e9cf3998f06f922a958e16848cbdc4e0	k__Archaea; p__Crenarchaeota; c__Thermoprotei; o__YNPFFA; f__A13; g__; s__	1
3169b8a171a409b47d4622165fb77f1f	k__Bacteria; p__Proteobacteria; c__Gammaproteobacteria; o__Acidithiobacillales; f__Acidithiobacillaceae; g__Acidithiobacillus; s__albertensis	0.9900197638706064
14738e4c8ed949c5d3544acd58bb780e	k__Bacteria; p__Armatimonadetes; c__[Fimbriimonadia]; o__[Fimbriimonadales]; f__[Fimbriimonadaceae]; g__Fimbriimonas; s__	0.9977485647574786
aef8bb2e4a3d46c6591fea5e1b184950	k__Bacteria; p__Chloroflexi; c__Chloroflexi; o__Chloroflexales; f__Chloroflexaceae; g__Chloroflexus; s__	0.9999999999994884
1c253fa42d5be23631767ed0741d16b8	k__Bacteria; p__Proteobacteria; c__Betaproteobacteria; o__Burkholderiales; f__Comamonadaceae; g__Thiomonas; s__cuprina	0.9190938455873782
e76db98914574c620a4f7637451d5c67	k__Bacteria; p__Proteobacteria; c__Alphaproteobacteria; o__Rhodospirillales; f__Acetobacteraceae; g__Acidisphaera; s__rubrifaciens	0.735262187
3c0a6d87b4212826a8dd6ca82a06d4bc	k__Bacteria; p__OD1; c__; o__; f__; g__; s__	0.9493458470855207
168ac40307e84e16b2df3c7890861926	k__Bacteria; p__Proteobacteria; c__Betaproteobacteria	0.9999996043163223
f116dabaebea5077674c4febf8c83ff1	k__Archaea; p__Crenarchaeota; c__Aigarchaeota; o__[Caldiarchales]; f__[Caldiarchaceae]; g__; s__	0.9999988630484393
f149500d8092d80cc6134b5b4ed91822	k__Bacteria; p__Proteobacteria; c__Alphaproteobacteria; o__Rhodospirillales; f__; g__; s__	0.9999994215839901
17e900ea18bfd082b597ed1c87c1949e	k__Bacteria; p__WPS-2; c__; o__; f__; g__; s__	0.9999999540750518
fc648e34aab00e4da583b601eb1ca97c	k__Bacteria; p__; c__; o__; f__; g__; s__	0.8365515434187553
eb2f08887e027c5bc3169cb9bee0761a	k__Bacteria; p__Chloroflexi; c__Chloroflexi; o__[Roseiflexales]; f__[Roseiflexaceae]; g__Roseiflexus; s__	0.9999999999999716
4fbd79777515c7cd0a0d3c9d4dcbb0c1	k__Bacteria; p__Planctomycetes; c__Planctomycetia; o__Gemmatales; f__Isosphaeraceae; g__; s__	0.9804964714854622
74ebfec00788a8b02c64946b4f690a43	k__Bacteria; p__Thermotogae; c__MS9; o__V5; f__; g__; s__	0.9999996443339179
d55348956bfe0adc62aaceda2e6bf916	k__Bacteria; p__Nitrospirae; c__Nitrospira; o__Nitrospirales; f__[Thermodesulfovibrionaceae]; g__; s__	0.9999999197942092
d60a5eadec3045c9a07a50604b3c401e	k__Archaea; p__Crenarchaeota; c__pISA9; o__; f__; g__; s__	1
d3606c94dd15e24b95bdec738f45e964	k__Bacteria; p__Bacteroidetes; c__Bacteroidia; o__Bacteroidales; f__; g__; s__	0.8467631599614264
39593a2c10d5bb9c3f08a44f2a1d4201	k__Bacteria; p__Bacteroidetes; c__Cytophagia; o__Cytophagales; f__Cytophagaceae; g__; s__	0.7246295509508267
05be4ec7a854157f099d816e2953db28	k__Archaea; p__Crenarchaeota; c__Thaumarchaeota; o__Nitrosocaldales; f__Nitrosocaldaceae; g__Candidatus Nitrosocaldus; s__	0.9999999994606412
9728fd98b10cf36bd4ea2b6eebcd4276	k__Bacteria; p__Proteobacteria; c__Deltaproteobacteria; o__Syntrophobacterales; f__Syntrophaceae; g__Desulfomonile; s__	0.9999998418870019
62e78dfe0b04fa5d2c044ec68530cb26	k__Bacteria; p__OP8; c__OP8_1; o__OPB95; f__; g__; s__	0.9999997790042943
e17290624ae8f95b2a7d8d3e5d7aacab	k__Bacteria; p__Proteobacteria; c__Betaproteobacteria; o__Burkholderiales; f__Comamonadaceae; g__Tepidimonas; s__	0.718353561
0fb776a708c5d85574bad06f5526a219	k__Bacteria; p__Chloroflexi; c__Ktedonobacteria; o__Thermogemmatisporales; f__Thermogemmatisporaceae; g__; s__	0.9999991300115828
d74ff6276a6cf0a21e922f55c08f108c	k__Archaea; p__Crenarchaeota; c__Thermoprotei; o__Thermoproteales; f__Thermoproteaceae; g__; s__	0.9880214881968572
81bba0edafa0c4259fb2bc05d85ebef4	k__Bacteria; p__Firmicutes; c__Clostridia; o__Thermoanaerobacterales; f__Thermodesulfobiaceae; g__Thermodesulfobium; s__	0.9999999999975842
ccd324f24bfc35772b1f9ad47a6baedb	k__Bacteria; p__Acidobacteria; c__Acidobacteriia; o__Acidobacteriales; f__Acidobacteriaceae; g__; s__	0.9954615877677312
9838f1d0a41bc002d9761a24f31afead	k__Bacteria; p__[Thermi]; c__Deinococci; o__Thermales; f__Thermaceae; g__Meiothermus; s__	1
43c4878650ca865ff88addb32cccd0dd	k__Bacteria; p__Armatimonadetes; c__OS-L; o__; f__; g__; s__	1
ebdde7bd6b20dcefa4e507f752e11d61	k__Bacteria; p__Proteobacteria; c__Betaproteobacteria; o__Thiobacterales; f__Thiobacteraceae; g__Thiobacter; s__	0.9999919103647067
dca093bfedc82012a261e3b916d146f9	k__Bacteria; p__Proteobacteria; c__Betaproteobacteria; o__Burkholderiales; f__Comamonadaceae	0.9999616382311712
b8b6aed0c8214e85d107acfe2f5b4918	k__Bacteria; p__Firmicutes; c__Bacilli; o__Bacillales; f__Bacillaceae; g__Bacillus; s__	0.9395332407393487
2e0455a462a2d3a4d828079d7b86d98c	k__Bacteria; p__Chlorobi; c__OPB56; o__; f__; g__; s__	0.9999994514455123
3d1aabe589f100adf34909dd1ca51d7a	k__Bacteria; p__Chloroflexi; c__Chloroflexi; o__Chloroflexales; f__Chloroflexaceae; g__Chloroflexus; s__	0.9999999999993889
4f33043d7ca3f4dac785c143e28e1425	k__Bacteria; p__Proteobacteria; c__Alphaproteobacteria; o__Rhodospirillales; f__Acetobacteraceae; g__; s__	0.9907064356949101
0f37465d6c2c88711ba7a61ded13719d	k__Bacteria; p__Chlorobi; c__OPB56; o__; f__; g__; s__	0.999999038
873a625e9717888ca1aeb354dc0e09d9	k__Bacteria; p__Proteobacteria; c__Alphaproteobacteria; o__Rhodospirillales; f__Acetobacteraceae; g__; s__	0.9893690588224905
3a20ee20b009774d19d6fc4721653390	k__Bacteria; p__Chloroflexi; c__Anaerolineae; o__GCA004; f__; g__; s__	0.9999111930727193
aa3dc00d09ff94106bba83b29b1fa94f	k__Bacteria; p__Actinobacteria; c__Acidimicrobiia; o__Acidimicrobiales; f__; g__; s__	0.9991710798638193
5bfb87b61ec26b3347297c36d287f034	k__Bacteria; p__Proteobacteria; c__Gammaproteobacteria; o__Enterobacteriales; f__Enterobacteriaceae	0.999999954
a6258b0a3578789e5fc07805d97dcd80	k__Bacteria; p__Chloroflexi; c__Ktedonobacteria; o__Thermogemmatisporales; f__Thermogemmatisporaceae; g__; s__	0.9999715525379256
601535193ba9ac653e61b6d747af5ba4	k__Archaea; p__Crenarchaeota; c__Thermoprotei; o__Thermoproteales; f__Thermoproteaceae; g__; s__	0.9991032557330011
9277e96f73b4d4d7b193fbd1d6715fe4	k__Bacteria; p__Actinobacteria; c__Acidimicrobiia; o__Acidimicrobiales; f__Acidimicrobiaceae; g__; s__	0.9278152816204615
fa05da51b1380a22a30bfb5caa894567	k__Bacteria; p__Proteobacteria; c__Deltaproteobacteria; o__Syntrophobacterales; f__Syntrophobacteraceae; g__; s__	0.9999830082696449
ed87ad981bdc803a92add7b6ffa7c17a	k__Bacteria; p__Chlorobi; c__Ignavibacteria; o__Ignavibacteriales; f__[Melioribacteraceae]; g__; s__	0.9998519279271596
ee756567d8b13c6cc8704af2d13b1dd9	k__Bacteria; p__Planctomycetes; c__Planctomycetia; o__Gemmatales; f__Isosphaeraceae; g__; s__	0.9958844064800475
61e67e08335cc4516f627d8012270277	k__Bacteria; p__Proteobacteria; c__Betaproteobacteria; o__Rhodocyclales; f__Rhodocyclaceae; g__Hydrogenophilus; s__	0.9998203141651473
7e0430ba00583d19a040dc21921b29b8	k__Bacteria; p__Bacteroidetes; c__Bacteroidia; o__Bacteroidales; f__; g__; s__	0.7370052504078256
d4d54003d274eee3938805107cc1cfa0	k__Bacteria; p__Acidobacteria; c__[Chloracidobacteria]; o__[Chloracidobacterales]; f__[Chloracidobacteraceae]; g__Candidatus Chloracidobacterium; s__	1
2030d13535a3f990e30047d7210a605c	k__Bacteria; p__Proteobacteria; c__Alphaproteobacteria; o__Rhodospirillales; f__Acetobacteraceae; g__Rhodopila; s__globiformis	0.9927704562047349
0460f579b8ea737c453ea00e2fc493ae	k__Bacteria; p__Proteobacteria; c__Deltaproteobacteria; o__BPC076; f__; g__; s__	0.9999982395146112
77b2b1c6ebd16221c4d4c1fd12c4cf24	k__Bacteria; p__Proteobacteria; c__Alphaproteobacteria; o__Rhodospirillales; f__Acetobacteraceae; g__; s__	0.9875241622664714
cc2b277b080e8f072ae68dadb05e84e0	k__Bacteria; p__Proteobacteria; c__Alphaproteobacteria; o__Rhodospirillales; f__Acetobacteraceae; g__; s__	0.9993051631358693
5edab2c38797ea70033b6a925c23be0c	k__Bacteria; p__Chloroflexi; c__Thermomicrobia; o__Thermomicrobiales; f__; g__; s__	0.9999999999998863
1a875922f71b513daa099fa934c87de6	k__Bacteria; p__Proteobacteria; c__Gammaproteobacteria; o__Xanthomonadales; f__Sinobacteraceae; g__; s__	0.9971436547488963
a116d93b4678e1d4301105631c7d444d	k__Archaea; p__Crenarchaeota; c__Thermoprotei; o__Thermoproteales; f__Thermofilaceae; g__; s__	0.9999994757338253
1cd92b8fb676efefed1f7c326f130242	k__Bacteria; p__Cyanobacteria; c__Gloeobacterophycideae; o__Gloeobacterales; f__Gloeobacteraceae; g__Gloeobacter; s__	0.9999999999208171
c0b5bd2746a0cf510d531df73b945689	k__Archaea; p__Crenarchaeota; c__Thaumarchaeota; o__Nitrosocaldales; f__Nitrosocaldaceae; g__Candidatus Nitrosocaldus; s__	0.9999999999268994
a804aab502092d35e04c09f4f3bbddac	k__Bacteria; p__Firmicutes; c__Bacilli; o__Bacillales; f__Bacillaceae; g__Anoxybacillus	0.9178226371381326
75439dd48a8943f1ccb93b0b762ca621	k__Bacteria; p__Aquificae; c__Aquificae; o__Aquificales; f__Aquificaceae; g__; s__	0.9997421471116565
0a8326fe3a005131c7ff94ebe5081406	k__Bacteria; p__Chloroflexi	0.9959435003036301
ba03e00f01102af7ca07389deabb42ec	k__Bacteria; p__Aquificae; c__Aquificae; o__Aquificales; f__Aquificaceae; g__Hydrogenobaculum; s__	0.9999999999998437
31f4692b6f42aba2e8bce182f235f88b	k__Bacteria; p__Chlorobi; c__BSV26; o__BSN164; f__; g__; s__	0.9999884448187392
ba9469e885fd2179c9dcc49f0de97eed	k__Bacteria; p__Proteobacteria; c__Gammaproteobacteria; o__Xanthomonadales; f__Xanthomonadaceae; g__Thermomonas; s__	0.9824577110103386
fdf224f2327bb601aa499b646e519efc	k__Archaea; p__Crenarchaeota; c__pUWA2; o__; f__; g__; s__	1
abbd1003b70cb77dd04501b47c2d2128	k__Bacteria; p__Thermotogae; c__Thermotogae; o__Thermotogales; f__Thermotogaceae; g__Fervidobacterium; s__	0.9999999994606554
cbee47222865165d93899906fdcc6ea6	k__Bacteria; p__Proteobacteria; c__Alphaproteobacteria; o__Rhodospirillales; f__Acetobacteraceae; g__; s__	0.97215265
a71dae888dc9521498e0967efe0201b2	k__Bacteria; p__Armatimonadetes; c__Chthonomonadetes; o__Chthonomonadales; f__Chthonomonadaceae; g__Chthonomonas; s__	0.9999999980671817
917a800c6b946fde50bcc79a3fea516d	k__Bacteria; p__Armatimonadetes; c__[Fimbriimonadia]; o__[Fimbriimonadales]; f__[Fimbriimonadaceae]; g__; s__	0.9797246705357372
0c99a78bca7cc132f06224cb7d20c779	k__Bacteria; p__Chlorobi; c__Chlorobia; o__[Chloroherpetales]; f__SM1B02; g__; s__	0.9999999999356959
90738d3880c9cce2e5e3c646724a4c60	k__Bacteria; p__Bacteroidetes; c__Bacteroidia; o__Bacteroidales; f__Porphyromonadaceae; g__Paludibacter; s__	0.9999193216662714
330a06e474861d8817aad9f2f037b720	k__Archaea; p__Euryarchaeota; c__Thermoplasmata; o__Thermoplasmatales; f__Picrophilaceae; g__Thermoplasma; s__	0.9999999999929088
9698f2c8a75570bd0356ca08d91d2aba	k__Bacteria; p__Proteobacteria; c__Gammaproteobacteria; o__Xanthomonadales; f__Xanthomonadaceae; g__; s__	0.9060643016593871
aab8ba7207256b98e74091558c3b2d9c	k__Bacteria; p__Chloroflexi; c__Ktedonobacteria; o__Thermogemmatisporales; f__Thermogemmatisporaceae; g__; s__	0.99999513
12265f4cf22fca4a75c553589c84f13e	k__Bacteria; p__Proteobacteria; c__Alphaproteobacteria; o__Rhodospirillales; f__; g__; s__	0.9999995475482877
50fc1f5dc6f3b1522a35fba9b4b3b75e	k__Bacteria; p__Chloroflexi; c__Anaerolineae; o__GCA004; f__; g__; s__	0.9843648452795286
4d6ca681a94d5f5151104c8b519e5ff6	k__Bacteria; p__Proteobacteria; c__Deltaproteobacteria; o__Syntrophobacterales; f__Syntrophobacteraceae; g__; s__	0.9999931793378612
4ed14c97b88b15b5b0afabf47334ad8c	k__Bacteria; p__OP1; c__OPB14; o__; f__; g__; s__	0.9999999999870965
99dac4b65feaddb0a18ed03066448e46	k__Bacteria; p__Acidobacteria; c__Acidobacteriia; o__Acidobacteriales; f__Acidobacteriaceae; g__; s__	0.9994622224831439
2a5bc9cccba92d47b4428ed349fa1592	k__Bacteria; p__Firmicutes; c__Bacilli; o__Bacillales; f__Planococcaceae; g__Aeribacillus; s__pallidus	0.7242739644152749
1ecac4c7a302e981d54148c538469ead	k__Bacteria; p__Proteobacteria; c__Alphaproteobacteria; o__Rhodospirillales; f__Acetobacteraceae; g__; s__	0.9980870844603317
ce5e34da656d792dd20e5d13c3322c66	k__Bacteria; p__Chloroflexi; c__Ktedonobacteria; o__Thermogemmatisporales; f__Thermogemmatisporaceae; g__; s__	0.9999863983085274
662792018cc724b6bc60752239caeb1d	k__Bacteria; p__Chlorobi; c__Ignavibacteria; o__SM1H02; f__; g__; s__	0.9999999999863576
7038c73da07efac4860e4df11e28a386	k__Archaea; p__Crenarchaeota; c__Thermoprotei; o__; f__; g__; s__	0.999999443
3455afbdae62aaac536e2d48d0a267a5	k__Bacteria; p__; c__; o__; f__; g__; s__	0.959041702
f09ca1038db509ec240a393c4f0e83e2	k__Bacteria; p__OD1; c__; o__; f__; g__; s__	0.9973413566239892
f8bdc6667a22ba0d35fffe47d620b13d	k__Bacteria; p__OP1; c__[Acetothermia]; o__[Acetothermales]; f__[Acetothermaceae]; g__Candidatus Acetothermum; s__	1
5359e9a210a62b153a7192149291a39b	k__Bacteria; p__EM19; c__; o__; f__; g__; s__	1
8bf84e37b40da422b7677f1b1958e7c9	k__Bacteria; p__Firmicutes; c__Bacilli; o__Bacillales; f__Bacillaceae; g__Bacillus; s__thermoamylovorans	0.9967332744426712
ba70198340bedab845c49cd20c51b483	k__Bacteria; p__Proteobacteria; c__Gammaproteobacteria; o__Xanthomonadales; f__Sinobacteraceae; g__; s__	0.9999999694153847
13b5fdf3cbb11c5d808ba93c1df443b1	k__Bacteria; p__Cyanobacteria; c__Gloeobacterophycideae; o__Gloeobacterales; f__Gloeobacteraceae; g__Gloeobacter; s__	0.9999999994535216
eb2ac4a8fd54a9dab80184e40c5f3516	k__Bacteria; p__Aquificae; c__Aquificae; o__Aquificales; f__Aquificaceae; g__Hydrogenobacter	0.7023505927086231
68ad423f35c0462bcfb718b6c5911ef0	k__Bacteria; p__Planctomycetes; c__Planctomycetia; o__Gemmatales; f__Gemmataceae; g__; s__	0.999999813
30aff4ddf339959091a96e33a09698da	k__Bacteria; p__Chloroflexi; c__Ktedonobacteria; o__Thermogemmatisporales; f__Thermogemmatisporaceae; g__; s__	0.9999912279985407
84e2b275886062908a484d0db6c1060b	k__Bacteria; p__Proteobacteria; c__Deltaproteobacteria; o__Thermodesulfobacteriales; f__; g__; s__	0.9999999999891429
994cd71472a921efcada1a49f64004e6	k__Archaea; p__Crenarchaeota; c__Thermoprotei; o__; f__; g__; s__	0.9501081165359109
1b53425c4439b2925366fe873af12101	k__Archaea; p__Crenarchaeota; c__Thermoprotei; o__Sulfolobales; f__Sulfolobaceae; g__Sulfolobus	0.9287824917201831
4983b12c69ce4ec5ec15cd415350f268	k__Bacteria; p__Chloroflexi; c__Chloroflexi; o__Chloroflexales; f__Chloroflexaceae; g__Chloroflexus; s__	0.9999999999995168
8068ac298fb0d2fa197bb3f6bd731788	k__Bacteria; p__Proteobacteria; c__Deltaproteobacteria; o__Desulfobacterales; f__Desulfobacteraceae; g__Desulfatirhabdium; s__butyrativorans	0.9981709314746446
04df03945e4c17aaddf98108d8d1a63b	k__Bacteria; p__Actinobacteria; c__; o__; f__; g__; s__	0.9999649235559694
1885b9b01c1d8ded864c2cc34ddb89ff	k__Bacteria; p__Cyanobacteria; c__; o__; f__; g__; s__	0.7993843678219346
ebbc14d4993689c2cf61b367bc6d95ff	k__Bacteria; p__Dictyoglomi; c__Dictyoglomia; o__Dictyoglomales; f__Dictyoglomaceae; g__Dictyoglomus; s__	0.9999731130205955
1ffd295da61e8c6937999072d8233f4c	k__Bacteria; p__Bacteroidetes; c__Cytophagia; o__Cytophagales; f__Cytophagaceae; g__Flexibacter; s__ruber	0.9999999998716049
53ab020a21d0606c15037952a22121d2	k__Bacteria; p__Cyanobacteria; c__4C0d-2; o__MLE1-12; f__; g__; s__	0.9999999784036506
d79388cded19724d425226fbfb9c0ab2	k__Bacteria; p__Proteobacteria; c__Deltaproteobacteria; o__Thermodesulfobacteriales; f__Thermodesulfobacteriaceae; g__; s__	0.9999936176835462
f6e7c47b6b4bc1bfc1d63f056820969c	k__Bacteria; p__[Thermi]; c__Deinococci; o__Thermales; f__Thermaceae; g__Thermus; s__	0.9999999999997726
000d3e569ff425ef29d402783015f124	k__Bacteria; p__Chlorobi; c__SJA-28; o__; f__; g__; s__	0.9999999853943679
46c4f476b9ae0c4383972df24f84a5d7	k__Bacteria; p__Proteobacteria; c__Alphaproteobacteria; o__Rhodospirillales; f__Acetobacteraceae	0.9999983046674963
eb1d8a561fbbbbee8da3a28c0772eeae	k__Archaea; p__Crenarchaeota; c__Aigarchaeota; o__[Caldiarchales]; f__[Caldiarchaceae]; g__; s__	0.9999999999693756
fe91f893d7d40f5ae7921ab746fb1f4c	k__Bacteria; p__Chloroflexi; c__Anaerolineae; o__A31; f__S47; g__; s__	0.9999999608819942
2bc035e1d7569ce2865f0bfa60982680	k__Bacteria; p__OP8; c__OP8_1; o__OPB95; f__; g__; s__	0.9999378770057276
9e267c0ede959ef8a1dd45189b37b01f	k__Archaea; p__Crenarchaeota; c__Aigarchaeota; o__[Caldiarchales]; f__[Caldiarchaceae]; g__; s__	0.9999999999737241
abd2e1a8fb357ea781aaa12e92d0d9a8	k__Archaea; p__Crenarchaeota; c__Thermoprotei; o__Sulfolobales; f__Sulfolobaceae; g__Sulfolobus; s__	1
4ed4d412e5714692f8a42fe1b6b014f2	k__Bacteria; p__Proteobacteria; c__Alphaproteobacteria; o__Rhizobiales; f__Methylocystaceae; g__Rhodoblastus; s__acidophilus	0.9375633498354806
99903b0e94ca9dcd1590b72a9ebb9761	k__Bacteria; p__Spirochaetes; c__Spirochaetes; o__Spirochaetales; f__Spirochaetaceae; g__Treponema; s__	0.999998361
28ebea8c4fcd2b2d17a480112be59e0e	k__Bacteria; p__Nitrospirae; c__Nitrospira; o__Nitrospirales; f__Nitrospiraceae; g__Nitrospira; s__	0.9999927269183243
0cf12904dc7c30f07bf4c9cb81e24120	k__Archaea; p__Crenarchaeota; c__Thermoprotei; o__Thermoproteales; f__Thermoproteaceae; g__Pyrobaculum; s__	0.9999997214783424
45c5c749cc11afc790bf4f6803d0f954	k__Bacteria; p__Planctomycetes; c__Planctomycetia; o__Gemmatales; f__Gemmataceae; g__Gemmata; s__	0.9991818602533813
22142dcdaf8f164126a947914d7b0570	k__Bacteria; p__[Thermi]; c__Deinococci; o__Thermales; f__Thermaceae; g__Meiothermus; s__	0.9973654874617469
38c5e73b058769212a75f53c697ed3ab	k__Archaea; p__Crenarchaeota; c__Thermoprotei; o__Desulfurococcales; f__Desulfurococcaceae; g__Thermosphaera; s__aggregans	0.7513891447870298
6a3649f2f107db354157e29cda68cdb3	k__Bacteria; p__Armatimonadetes; c__OS-L; o__; f__; g__; s__	0.9999999999902087
02a5882cc3f69d7d70527661984d881e	k__Bacteria; p__Proteobacteria; c__Alphaproteobacteria; o__Rhizobiales; f__Bradyrhizobiaceae	0.9999342339395418
bcf0c2578e93d5f37ebdc0ef21ade947	k__Bacteria; p__Firmicutes; c__Bacilli; o__Bacillales; f__[Thermicanaceae]; g__; s__	0.8087839395994505
ddc5e4e2f0861f2644fbab39aed5c88a	k__Archaea; p__Crenarchaeota; c__Thermoprotei; o__YNPFFA; f__SK322; g__; s__	0.9999988074917074
2fcfec06f6d049dc5935e33886ebc417	k__Bacteria; p__Proteobacteria; c__Alphaproteobacteria; o__Rhodospirillales; f__Acetobacteraceae; g__; s__	0.9998708512159176
e0b667f7e0cf1f2d8ba585bd4f54a8b2	k__Bacteria; p__[Thermi]; c__Deinococci; o__Thermales; f__Thermaceae; g__Meiothermus; s__	0.9999999992680841
3b63dd31ca81ac022e1c6537175d5152	k__Bacteria; p__Chloroflexi; c__Chloroflexi; o__AKIW781; f__; g__; s__	0.9999917573820976
678dd0aa5bbe4019ef47a15e2a59e7ce	k__Bacteria; p__OP1; c__[Acetothermia]; o__[Acetothermales]; f__[Acetothermaceae]; g__Candidatus Acetothermum; s__	0.9999999986313384
c65b336f738f760d653220935b20d600	k__Bacteria; p__Aquificae; c__Aquificae; o__Aquificales; f__Aquificaceae; g__; s__	0.9996085005481163
f75b927a05a4e94f0085d3998eff5f9f	k__Bacteria; p__Bacteroidetes; c__Cytophagia; o__Cytophagales	0.9728287992993768
fb9eee1a4b28ea0f443133f98cf478df	k__Bacteria; p__Proteobacteria; c__Alphaproteobacteria; o__Ellin329; f__; g__; s__	0.9999987637108742
e04a86b3cd1d60d0d60745760aded8da	k__Bacteria; p__Bacteroidetes; c__Bacteroidia; o__Bacteroidales; f__; g__; s__	0.9827473644763782
bd5ce271959ecc8d680a7b3121e99f3f	k__Archaea; p__Crenarchaeota; c__Thermoprotei; o__Sulfolobales; f__Sulfolobaceae; g__; s__	0.8487231669518019
8d14e9d644724bb9db9c4a611d493eb7	k__Bacteria; p__Planctomycetes; c__Planctomycetia; o__Pirellulales; f__Pirellulaceae; g__Pirellula; s__	0.9999996640722197
07c56e2d909d835515b37f79068ae071	k__Bacteria; p__Chloroflexi; c__Thermomicrobia; o__Thermomicrobiales; f__; g__; s__	0.9999999999990195
a7fdb8ec1dc74a141f160fe44ee06d2b	k__Bacteria; p__Proteobacteria; c__Deltaproteobacteria; o__Desulfobacterales; f__Desulfobacteraceae; g__Desulfatirhabdium; s__butyrativorans	0.9999664597970988
bf2f1eba43a786a9652b8c10c1a3767e	k__Bacteria; p__Armatimonadetes; c__Chthonomonadetes; o__SJA-22; f__; g__; s__	1
591ba12887d81c950ac00ae78b64f6f5	k__Archaea; p__Crenarchaeota; c__MCG; o__pGrfC26; f__; g__; s__	0.9999989577092837
f525c50aa3c42d7f2190c30929a66c24	k__Bacteria; p__AC1; c__SHA-114; o__; f__; g__; s__	0.7155504611651261
2cf620a44d53e2406f440595802b934c	k__Bacteria; p__[Thermi]; c__Deinococci; o__Thermales; f__Thermaceae; g__Thermus; s__	0.9999999999995168
c5438404722694a0659c2fe28fd6ef00	k__Archaea; p__Crenarchaeota; c__Thermoprotei; o__Desulfurococcales; f__Desulfurococcaceae; g__Sulfophobococcus; s__zilligii	0.997052487
d9d7b671f3e90ae66751101136666b16	k__Bacteria; p__Actinobacteria; c__Acidimicrobiia; o__Acidimicrobiales; f__Acidimicrobiaceae; g__; s__	0.9999997376118503
e68f0082997d4a8b54f42578df37f48b	k__Bacteria; p__Acidobacteria; c__Solibacteres; o__Solibacterales; f__; g__; s__	0.9996112381732635
a8364d380841f491842833dc4bb145e3	k__Bacteria; p__Bacteroidetes; c__Cytophagia; o__Cytophagales; f__; g__; s__	0.7357242597893118
f023808ea0c43a078bb65ae89902e0e6	k__Bacteria; p__Cyanobacteria; c__Gloeobacterophycideae; o__Gloeobacterales; f__Gloeobacteraceae; g__Gloeobacter; s__	0.9999999999828759
8a05e9c3f76b4ae49a54e36de228f10a	k__Bacteria; p__Planctomycetes; c__Planctomycetia; o__Gemmatales; f__Gemmataceae; g__; s__	0.9999998991927777
2af24708e06d564cae1bc04d1d5d9c5b	k__Bacteria; p__Actinobacteria; c__Acidimicrobiia; o__Acidimicrobiales; f__; g__; s__	0.9995823789046785
6d08ff182bb5e471ba61c6bbca18a3a2	k__Bacteria; p__[Thermi]; c__Deinococci; o__Thermales; f__Thermaceae; g__Thermus; s__	0.9999999999996732
e03dbc08f24a2d0d7cb232e925002576	k__Bacteria; p__EM3; c__; o__; f__; g__; s__	0.9999999999996874
f0e6f437c1b74f9d21cc3f3c10b88486	k__Bacteria; p__Armatimonadetes; c__; o__; f__; g__; s__	0.9999999969818987
5c5882d91424d37c39ba5d781ebd446a	k__Bacteria; p__[Thermi]; c__Deinococci; o__Thermales; f__Thermaceae; g__Thermus; s__	0.9999999999999432
83cc80479bedb772d12c535dcdec72b3	k__Bacteria; p__Aquificae; c__Aquificae; o__Aquificales; f__Aquificaceae; g__Hydrogenobaculum; s__	1
f2406bc84c3e68293b3ecfcee3a2989c	k__Archaea; p__Crenarchaeota; c__Thaumarchaeota; o__Cenarchaeales; f__SAGMA-X; g__Nitrosotalea; s__devanaterra	0.7905668376630112
ed478e3cd924383f5ac3085edd1dbf8f	k__Bacteria; p__Actinobacteria; c__Thermoleophilia; o__Solirubrobacterales; f__; g__; s__	0.7990130387850999
3ec7f95aa035c7425f8d105cc77c020d	k__Bacteria; p__Armatimonadetes; c__OS-L; o__; f__; g__; s__	0.9999999999996447
f989415f65963a07a44844087dcdcde4	k__Bacteria; p__OP8; c__OP8_1; o__; f__; g__; s__	0.9998851416604736
12f323acc33ee60ddb0b9564e35c04b7	k__Bacteria; p__EM3; c__; o__; f__; g__; s__	0.9999999999997868
17664b2ddc3dc2a9e886158a41b1d98c	k__Bacteria; p__Actinobacteria; c__Acidimicrobiia; o__Acidimicrobiales; f__; g__; s__	0.9999994963758911
73bc8a38eef9ae17637f060f81620617	k__Bacteria; p__Thermotogae; c__Thermotogae; o__Thermotogales; f__Thermotogaceae; g__Fervidobacterium; s__	0.9999999976038225
1e42e09c7228465ed9883198764b0711	k__Bacteria; p__Acidobacteria; c__Acidobacteriia; o__Acidobacteriales; f__Acidobacteriaceae; g__; s__	0.9999830151610108
1240a35132ed6da5bfa93c9b5c44820d	k__Bacteria; p__Cyanobacteria; c__Gloeobacterophycideae; o__Gloeobacterales; f__Gloeobacteraceae; g__Gloeobacter; s__	0.8823459514678158
936388eb9db2df29aada458837e3b19d	k__Bacteria; p__Thermotogae; c__Thermotogae; o__Thermotogales; f__Thermotogaceae; g__Fervidobacterium; s__	0.9999999996963851
3fddf8ed4ff8f5384f653ed5158857ef	k__Bacteria; p__Planctomycetes; c__Planctomycetia; o__Gemmatales; f__Isosphaeraceae; g__; s__	0.9998031816153151
8e5efd18e6e08784119c4c0925046eb2	k__Bacteria; p__Acidobacteria; c__Solibacteres; o__Solibacterales; f__; g__; s__	0.9994589065880058
fc3fb5d018ae0b12cf8483bec2517809	k__Bacteria; p__Proteobacteria; c__Alphaproteobacteria; o__Rhodospirillales; f__Acetobacteraceae; g__Acidisphaera; s__	0.9999984063304106
0e3aa941b57845d4e4dc78dc2dc3ad8a	k__Bacteria; p__Acidobacteria; c__Acidobacteriia; o__Acidobacteriales; f__Acidobacteriaceae; g__; s__	0.999806963
396b6da98322d1483e731244569c4daa	k__Bacteria; p__Actinobacteria; c__Thermoleophilia; o__Gaiellales; f__; g__; s__	0.9999999990826325
9697aba79ff4060c21ee79c91eed2372	k__Archaea; p__Crenarchaeota; c__MCG; o__; f__; g__; s__	0.8824074959706083
47a6b22b7375e9914e9099c2e4ddd55b	k__Bacteria; p__[Thermi]; c__Deinococci; o__Thermales; f__Thermaceae; g__Thermus; s__	0.9999999999998579
3db5db7fc34aea50e2fb349bfdace576	k__Bacteria; p__Proteobacteria; c__Deltaproteobacteria; o__Myxococcales; f__; g__; s__	0.9998982744703754
71a02a8f2f483e8011b8d4ffff9c5201	k__Bacteria; p__[Thermi]; c__Deinococci; o__Thermales; f__Thermaceae; g__Thermus; s__	0.9999999999998153
6c94332e8811fa870e09d9c531754d80	k__Bacteria; p__Verrucomicrobia; c__[Pedosphaerae]; o__[Pedosphaerales]; f__auto67_4W; g__; s__	0.9999356720004812
96c9ad78ff06b90b630fc5d29e965387	k__Bacteria; p__Cyanobacteria; c__Synechococcophycideae; o__Pseudanabaenales; f__Pseudanabaenaceae; g__Pseudanabaena; s__	0.9985260244133969
dbb11680c341ddb52b41ef9b61fb4b44	k__Archaea; p__Crenarchaeota; c__Thermoprotei; o__Thermoproteales; f__Thermofilaceae; g__; s__	0.9999999559251204
665d03c8be528300909dff17462bdfb6	k__Bacteria; p__Proteobacteria; c__Gammaproteobacteria; o__Xanthomonadales; f__Xanthomonadaceae; g__Thermomonas; s__	0.9039783319283345
216a8380e409d6c45abde9221da09f8e	k__Bacteria; p__Planctomycetes; c__Planctomycetia; o__Gemmatales; f__Isosphaeraceae; g__; s__	0.9999747050167488
959198f6fb3465ec3f775225edfbd043	k__Bacteria; p__OP8; c__OP8_1; o__OPB95; f__; g__; s__	0.9999999708688994
fc4a56413681797acf9eca298ad77076	k__Bacteria; p__Proteobacteria; c__Alphaproteobacteria; o__Rhodospirillales; f__Acetobacteraceae; g__; s__	0.9965825935804261
70e138a839590d3aaa8062b64b7cb0b5	k__Bacteria; p__[Thermi]; c__Deinococci; o__Thermales; f__Thermaceae; g__Thermus; s__	0.9999999999999147
6fdbb020f0306dfb77c18b7d0a3d9355	k__Bacteria; p__Proteobacteria; c__Betaproteobacteria; o__SBla14; f__; g__; s__	0.7879167865797393
cabd8b4b07a52fb0d011fe4f4e069229	k__Bacteria; p__Chlorobi; c__BSV26; o__PK329; f__; g__; s__	0.9999999999995453
48b8d56c05cb3e41655d9fe07fbf384b	k__Bacteria; p__Proteobacteria; c__Betaproteobacteria; o__Burkholderiales; f__Comamonadaceae; g__Thiomonas; s__cuprina	0.8064759628392941
2fd18070a4d3ef17eb45a86313fe77fb	k__Bacteria; p__Actinobacteria; c__Acidimicrobiia; o__Acidimicrobiales; f__; g__; s__	0.9999822017280704
1e939c5c20967e9b6d93e44ef1146e10	k__Bacteria; p__OP9; c__OPB46; o__OPB72; f__; g__; s__	0.9999999997818634
62b2a0d68b7ae30973ecbd218d09f998	k__Archaea; p__Crenarchaeota; c__pISA9; o__; f__; g__; s__	0.9999999999998721
6e843cff9226acf85b34daace24afea8	k__Bacteria; p__Proteobacteria; c__Betaproteobacteria; o__Neisseriales; f__Neisseriaceae; g__; s__	0.999998408
a1a67d83fcdf3b1fb721c7e0de2db326	k__Bacteria; p__Proteobacteria; c__Alphaproteobacteria; o__Rhodospirillales; f__Rhodospirillaceae; g__; s__	0.995943807
6f4b680d8dffd865d81f34e1356ee1fc	k__Bacteria; p__Chloroflexi; c__Anaerolineae; o__OPB11; f__; g__; s__	0.9999412021441252
ab2e57f8b9cbda0f6b7c71f594d0ecf5	k__Bacteria; p__Proteobacteria; c__Gammaproteobacteria; o__Xanthomonadales; f__Xanthomonadaceae; g__Thermomonas; s__	0.7010449873095568
06a44315a348fc412c3a71e2d0db6db0	k__Bacteria; p__Firmicutes; c__Clostridia; o__Clostridiales; f__Clostridiaceae; g__Caloramator; s__	0.9999855365848916
6dab28459ee22d8b6e5d9f377bbfc724	k__Bacteria; p__Proteobacteria; c__TA18; o__PHOS-HD29; f__; g__; s__	0.9999295584422401
fc29875431745e69936f24525cfa2b16	k__Bacteria; p__Aquificae; c__Aquificae; o__Aquificales; f__Aquificaceae; g__; s__	0.9999384646353299
c71c566bc96016d2c26268a96b6dd0f3	k__Bacteria; p__OP8; c__OP8_1; o__OPB95; f__; g__; s__	0.999999171
edb734a3b27f219464301b4a362756ef	k__Bacteria; p__EM3; c__; o__; f__; g__; s__	1
f9ec23b2053b9690ea4a3537dcaa5e26	k__Bacteria; p__Proteobacteria; c__Alphaproteobacteria; o__Rhodospirillales; f__Rhodospirillaceae; g__Magnetospirillum; s__	0.9999937347107437
db6059a25d4ae6b88b9cdaaee1755364	k__Bacteria; p__Firmicutes; c__Bacilli; o__Bacillales; f__Bacillaceae; g__Bacillus; s__thermoamylovorans	0.9996071191095339
6cb0d46e3d3b6f61416b4b4a611aa7b3	k__Archaea; p__Crenarchaeota; c__Thermoprotei; o__Thermoproteales; f__Thermoproteaceae; g__Thermocladium; s__	0.9999946545275317
b0e22572d860647a64b6fb40cbd3b6bb	k__Bacteria; p__Proteobacteria; c__Deltaproteobacteria; o__AF420338; f__; g__; s__	0.9999131158916423
c643da4709a9712c8fca9d9dc62eb541	k__Bacteria; p__Proteobacteria; c__Betaproteobacteria; o__Burkholderiales; f__Comamonadaceae	0.9739337992784639
0830b02ad26966f2cad2dd95a2224fa8	k__Bacteria; p__Actinobacteria; c__Actinobacteria; o__Actinomycetales; f__Micrococcaceae; g__Rothia; s__mucilaginosa	0.9852061662238683
685cfaf5d9fb3d3c5bc37004ce02cdf1	k__Bacteria; p__Chloroflexi; c__Ktedonobacteria; o__Thermogemmatisporales; f__Thermogemmatisporaceae; g__; s__	0.9999993310727965
bfeb8d3ab2c7453cb68daedba8e399af	k__Bacteria; p__Proteobacteria; c__Betaproteobacteria; o__Thiobacterales; f__; g__; s__	0.990295811
78e5d8837087464ed6cb3c370b3ef08c	k__Bacteria; p__Chlorobi; c__BSV26; o__A89; f__; g__; s__	0.9999212850732591
5937345437d469776063c5116e6328b1	k__Bacteria; p__Proteobacteria; c__Betaproteobacteria; o__Methylophilales; f__; g__; s__	0.9663863118987616
59147099084058caae911edda164000a	k__Archaea; p__Crenarchaeota; c__Aigarchaeota; o__[Caldiarchales]; f__[Caldiarchaceae]; g__; s__	0.9999999999363354
7b4f328f34a3d4132daa92ef9f69ffd3	k__Bacteria; p__Verrucomicrobia; c__[Pedosphaerae]; o__[Pedosphaerales]; f__; g__; s__	0.996982928
a72ef0367b66ee4c7cbbe96e95ac0354	k__Bacteria; p__Chloroflexi; c__Thermomicrobia; o__Thermomicrobiales; f__; g__; s__	0.9999999999996874
e24826b20afd825006e236b31251c6b8	k__Bacteria; p__Aquificae; c__Aquificae; o__Aquificales; f__Aquificaceae; g__; s__	0.9999082790262146
16539affea4b014079bff13cfc7019fa	k__Bacteria; p__Planctomycetes; c__Planctomycetia; o__Gemmatales; f__Isosphaeraceae; g__; s__	0.9996942379275463
d7b51f0ea2ab72555a23420f14ef11a9	k__Bacteria; p__Proteobacteria; c__Alphaproteobacteria; o__Rhodospirillales; f__Acetobacteraceae; g__; s__	0.9951888985361401
24da41d4531093b1af46c2732f043095	k__Bacteria; p__Cyanobacteria; c__Synechococcophycideae; o__Pseudanabaenales; f__Pseudanabaenaceae; g__Pseudanabaena; s__	0.9999617501834984
19999cfaa39501ede9c256eebdccb511	k__Archaea; p__Crenarchaeota; c__Thermoprotei; o__Thermoproteales; f__Thermofilaceae; g__; s__	0.9999131816856096
e43084afb0c80dc528c4a22cd8fc72bb	k__Bacteria; p__Proteobacteria; c__Gammaproteobacteria; o__Legionellales; f__Coxiellaceae; g__Aquicella; s__	1
fd78637294754047dcfa958eb29354b3	k__Bacteria; p__[Thermi]; c__Deinococci; o__Thermales; f__Thermaceae; g__Meiothermus; s__	0.9999999999972147
37c44f48b2ea465c1061d5918b538d2c	k__Bacteria; p__Actinobacteria; c__Thermoleophilia; o__Gaiellales; f__; g__; s__	0.9999789091752125
cb0d22b365cee7275e797b75599f0a83	k__Bacteria; p__Cyanobacteria; c__4C0d-2; o__MLE1-12; f__; g__; s__	0.9999999923603866
06ee3b739880f0692416b06a5cfe37e4	k__Bacteria; p__Acidobacteria; c__Acidobacteriia; o__Acidobacteriales; f__Acidobacteriaceae; g__; s__	0.9999375546030738
dc6cd3fbb33586435cac8d7db547c5ac	k__Bacteria; p__Chloroflexi; c__Chloroflexi; o__Chloroflexales; f__Chloroflexaceae; g__; s__	0.9999999051824675
a0f9cbef00dad58cc7e4e1241e92cc76	k__Bacteria; p__Proteobacteria; c__Deltaproteobacteria; o__Syntrophobacterales; f__Syntrophobacteraceae; g__; s__	0.9999451684842101
31d1b618e8afa6c0ce718fab2900f0d2	k__Bacteria; p__Chloroflexi; c__Chloroflexi; o__[Roseiflexales]; f__[Roseiflexaceae]; g__Roseiflexus; s__	1
6a337dcb748fcaa258f7b1174e5d0ed6	k__Bacteria; p__Acidobacteria; c__Solibacteres; o__Solibacterales; f__; g__; s__	0.999898137
53e5c7cadcd8cfcdd37fec1342b27017	k__Bacteria; p__Firmicutes; c__Bacilli; o__Bacillales; f__Planococcaceae	0.9666596498643989
24a4d56d9af151320f5560bdfdf1c601	k__Bacteria; p__OD1; c__; o__; f__; g__; s__	0.9999996544606831
2c184732ca78bf25c9a0dfeb97735cd3	k__Bacteria; p__[Thermi]; c__Deinococci; o__Thermales; f__Thermaceae; g__Thermus; s__	0.9999999999997158
4e269cbdd41f328dabf501e891c0c3ce	k__Bacteria; p__Actinobacteria; c__Actinobacteria; o__Actinomycetales; f__Micrococcaceae; g__Micrococcus	0.9995563082181467
613e3772eccaca331dc5a8b7df87f067	k__Bacteria; p__Firmicutes; c__Clostridia; o__Clostridiales; f__Clostridiaceae; g__Caloramator; s__	0.9999978253153671
48f4a0d9ad3bc72b63977528e284ee8f	k__Bacteria; p__Actinobacteria; c__Thermoleophilia; o__Gaiellales; f__; g__; s__	0.9999959388837608
4a9e9d906632fbe58502128e6e5144a1	k__Bacteria; p__[Thermi]; c__Deinococci; o__Thermales; f__Thermaceae; g__Thermus; s__	0.9999999999996732
80677861595945ce2f7fbf1f1930fadc	k__Bacteria; p__Chloroflexi; c__Anaerolineae; o__; f__; g__; s__	0.961102054
50519a124d16a2957f7d02416180ccbd	k__Bacteria; p__OctSpA1-106; c__; o__; f__; g__; s__	0.9999999999997442
eab4dda5a04aed84d370a520f19ae7ea	k__Archaea; p__Crenarchaeota; c__Aigarchaeota; o__[Caldiarchales]; f__[Caldiarchaceae]; g__; s__	0.9999999999489688
89af96e504bda294382dbd076a4a8224	k__Bacteria; p__Chloroflexi; c__Ktedonobacteria; o__Thermogemmatisporales; f__Thermogemmatisporaceae; g__; s__	0.9976298806285843
69ed14603144b66176d393d04097aa64	k__Bacteria; p__Chlorobi; c__BSV26; o__A89; f__; g__; s__	0.999999984
cbacf66ea47a52ff0cff19724337567c	k__Bacteria; p__Spirochaetes; c__Spirochaetes; o__Spirochaetales; f__Spirochaetaceae; g__Treponema; s__	0.9999938667412143
4fbd8798efd16f6880645e3a7b09f791	k__Bacteria; p__Proteobacteria; c__Alphaproteobacteria; o__Rhodospirillales; f__Acetobacteraceae; g__; s__	0.9992222663748817
37c1dd9b2f0d54ef34c50f25fdb6c9f4	k__Bacteria; p__Acidobacteria; c__Acidobacteriia; o__Acidobacteriales; f__Koribacteraceae; g__; s__	0.9985643219776812
63989492b742a7b19146fe5587ac55cb	k__Archaea; p__Crenarchaeota; c__MCG; o__pGrfC26; f__; g__; s__	0.9999956551072873
2841f62f67a9f615ea286a477ff99dde	k__Bacteria; p__Proteobacteria; c__Alphaproteobacteria; o__Rhodobacterales; f__Rhodobacteraceae; g__Rhodobacter; s__	0.975675323
19086d2ec73e977e7b4dc6ad111ce9a5	k__Archaea; p__Crenarchaeota; c__Thermoprotei; o__Sulfolobales; f__Sulfolobaceae; g__; s__	0.9993060248797838
5adf5605b75095adce88ea755ee468c0	k__Bacteria; p__Chloroflexi; c__Anaerolineae; o__SHA-20; f__; g__; s__	0.9990263776923614
939d5e1e1103c4d0cd0238e021f1b763	k__Bacteria; p__Armatimonadetes; c__Chthonomonadetes; o__SJA-22; f__; g__; s__	0.9999999999958789
fa8c970b9cbe6f127d6ff454506c077f	k__Bacteria; p__Planctomycetes; c__Planctomycetia; o__Pirellulales; f__Pirellulaceae; g__; s__	0.999997594
89b1287c11d0aa7df1afee3ffa1bec91	k__Bacteria; p__Proteobacteria; c__Alphaproteobacteria; o__Rhodospirillales; f__Acetobacteraceae; g__; s__	0.9975154197308345
ba442992fd7692bf761914eff0242f82	k__Bacteria; p__Proteobacteria; c__Alphaproteobacteria; o__Rhodospirillales; f__Acetobacteraceae; g__; s__	0.9988599259804547
ee0cf56b7bfd205deb6c7e48a41c041f	k__Bacteria; p__[Thermi]; c__Deinococci; o__Thermales; f__Thermaceae; g__Thermus; s__	0.9999999999997158
d5bfa49709955aeecf5d7bf6cc9cf6e6	k__Archaea; p__Crenarchaeota; c__Thermoprotei	0.9999999999625308
ba3e9e61f32d8f0f89c9230dd6403afc	k__Archaea; p__Crenarchaeota; c__Thermoprotei; o__Desulfurococcales; f__Desulfurococcaceae; g__Aeropyrum; s__	0.9999548005103609
d7b5c59e89325454ecbc94a273290a46	k__Bacteria; p__Proteobacteria; c__Betaproteobacteria; o__Burkholderiales; f__Comamonadaceae; g__Thiomonas; s__	0.9955602984716432
4018f86224c25cb84bf6134571c37f99	k__Bacteria; p__Bacteroidetes; c__[Saprospirae]; o__[Saprospirales]; f__Chitinophagaceae; g__; s__	0.9998467470242971
cbc09a9128769f14429d36bc548a617f	k__Archaea; p__Crenarchaeota; c__Thermoprotei; o__Desulfurococcales; f__Desulfurococcaceae; g__Aeropyrum; s__	0.9999999567073425
27ce7faf6858e6aeae81a7cbce46261a	k__Bacteria; p__Proteobacteria; c__Deltaproteobacteria; o__Syntrophobacterales; f__Syntrophobacteraceae; g__; s__	0.9999436407521586
aa9c111644cff700bb588b34d9dff6c5	k__Bacteria; p__Chloroflexi; c__Anaerolineae; o__OPB11; f__; g__; s__	0.9999082203395617
c0e9bef79952800ced26d3848c997ccc	k__Bacteria; p__Proteobacteria; c__Alphaproteobacteria; o__Rhodospirillales; f__Rhodospirillaceae; g__; s__	0.9047475917464898
70c46c53000ca24580a38dda012a3bfc	k__Bacteria; p__Proteobacteria; c__Deltaproteobacteria; o__Syntrophobacterales; f__Syntrophaceae; g__Desulfobacca; s__	0.9999997380041835
4355cbd119b47ecb6f17a69d0cda069b	k__Bacteria; p__Armatimonadetes; c__OS-L; o__; f__; g__; s__	0.9999999999948415
a2ca091670aace2aa35f7252ea6aa9a7	k__Bacteria; p__Acidobacteria; c__Acidobacteriia; o__Acidobacteriales; f__Acidobacteriaceae; g__Acidobacteriaceae; s__WJ7	0.9978187310942747
8542fe1eba64043d2951efc7ec465fb7	k__Bacteria; p__Planctomycetes; c__Planctomycetia; o__Gemmatales; f__Isosphaeraceae; g__; s__	0.9994956194784235
f43f64bc1a5404c545654cd5cd4402b4	k__Bacteria; p__Acidobacteria; c__Acidobacteriia; o__Acidobacteriales; f__Koribacteraceae; g__; s__	0.9485060947659018
08d668dac6a662800ff021e7a45b3a77	k__Bacteria; p__Proteobacteria; c__Alphaproteobacteria; o__Rhodospirillales; f__Acetobacteraceae; g__; s__	0.9938734215200554
8f446cc34374e7d26673383a0ff33dea	k__Bacteria; p__Cyanobacteria; c__Synechococcophycideae; o__Pseudanabaenales; f__Pseudanabaenaceae; g__Arthronema; s__	0.8217644367037661
759a41cde62452be15e97a2aa75e6998	k__Bacteria; p__Aquificae; c__Aquificae; o__Aquificales; f__Aquificaceae; g__; s__	0.9997897115239857
03edcaf3503d9340465b1e8fb8ccd74b	k__Bacteria; p__Firmicutes; c__Clostridia; o__Clostridiales; f__Clostridiaceae; g__Clostridium; s__	0.7693646203928283
000115ce6bf2601786b7c0bcb4646143	k__Bacteria; p__Actinobacteria; c__Actinobacteria; o__Actinomycetales; f__Mycobacteriaceae; g__Mycobacterium; s__	0.9846575170992377
365213ddc7e80bd23b0f0b1ce0251ff2	k__Bacteria; p__Proteobacteria; c__Deltaproteobacteria; o__Thermodesulfobacteriales; f__; g__; s__	1
2a9a8db9a6beadb2076fc83b86742abd	k__Bacteria; p__[Thermi]; c__Deinococci; o__Thermales; f__Thermaceae; g__Thermus; s__	0.9999999999998863
3b0c439eecb1665f2ced12f9e51e965d	k__Bacteria; p__Cyanobacteria; c__Gloeobacterophycideae; o__Gloeobacterales; f__Gloeobacteraceae; g__Gloeobacter; s__	0.999980159
3f332bc07c76bca15717fe4c02823c8a	k__Bacteria; p__Aquificae; c__Aquificae; o__Aquificales; f__Aquificaceae; g__; s__	0.9999317222946978
62868f708ea824fb93db5e4092e8f872	k__Bacteria; p__Proteobacteria; c__Deltaproteobacteria; o__Thermodesulfobacteriales; f__Thermodesulfobacteriaceae; g__Geothermobacterium; s__	0.9999842278750685
aa8585826607f1d68f818818a2163b4f	k__Bacteria; p__Spirochaetes; c__[Leptospirae]; o__[Leptospirales]; f__Leptospiraceae; g__Leptospira; s__	0.9999992662149274
d988213a8b683ac17a733c2bc1ab1a6b	k__Bacteria; p__Proteobacteria; c__Alphaproteobacteria; o__Rhizobiales; f__Methylocystaceae; g__; s__	0.9998525527260687
3a2b779b9e4f311f0999e65de5219456	k__Bacteria; p__; c__; o__; f__; g__; s__	0.9997923096270583
840e9b2c8fd818543742cadaaabbacd8	k__Bacteria; p__Proteobacteria; c__Betaproteobacteria; o__Neisseriales; f__Neisseriaceae; g__Neisseria	0.9977918059159298
f956a2c35b3654f22c66a2601a7c8026	k__Bacteria; p__Bacteroidetes; c__Bacteroidia; o__Bacteroidales; f__; g__; s__	0.880348895
ea95ba134d618d8ea7859a9e50010747	k__Bacteria; p__Chloroflexi; c__Anaerolineae; o__Anaerolineales; f__Anaerolinaceae; g__Thermanaerothrix; s__daxensis	0.9997399267390934
358f09a543f5fff1f5046d7709500c80	k__Bacteria; p__Acidobacteria; c__[Chloracidobacteria]; o__RB41; f__Ellin6075; g__; s__	0.9999699688540368
4834d65215fe25d807edd434baa4ef2f	k__Bacteria; p__Proteobacteria; c__Betaproteobacteria	0.9999999953517285
1ce8cdfa9e8779a329ffa36d1b258dcc	k__Bacteria; p__Proteobacteria; c__Betaproteobacteria; o__Rhodocyclales; f__Rhodocyclaceae; g__; s__	0.7367370346277098
167ab73a82e194697e11df1d59918278	k__Bacteria; p__Actinobacteria; c__Thermoleophilia; o__Gaiellales; f__; g__; s__	0.969591409
c854de1507478cb047be1a2d02fafcc5	k__Bacteria; p__Nitrospirae; c__Nitrospira; o__Nitrospirales; f__[Thermodesulfovibrionaceae]; g__; s__	0.9999980900652949
946ec5f376d9faf4759ccb1ad127de20	k__Bacteria; p__Chloroflexi; c__Anaerolineae; o__SJA-15; f__; g__; s__	0.999950918
1cd67b84ed876eca756bf6263523a8fb	k__Bacteria; p__Chlorobi; c__Ignavibacteria; o__Ignavibacteriales; f__Ignavibacteriaceae; g__; s__	0.9996538997173158
7ec727fafaa58758932b052e755c0589	k__Bacteria; p__Chlorobi; c__Chlorobia; o__[Chloroherpetales]; f__SM1B02; g__; s__	0.9999996802258494
581ef4c7fa7c492167290f86242962f0	k__Archaea; p__Crenarchaeota; c__Thermoprotei; o__Desulfurococcales; f__Desulfurococcaceae; g__Staphylothermus; s__hellenicus	0.8191468802543534
480c8e97a709e1380d9e312ecc77e8e1	k__Bacteria; p__Actinobacteria; c__; o__; f__; g__; s__	0.9979687537442817
492692f30594124f21b60d3689ad2436	k__Bacteria; p__Proteobacteria; c__Deltaproteobacteria; o__Syntrophobacterales; f__Syntrophaceae; g__Desulfomonile; s__	0.9999999040743904
de6488dcb067ef1d8deb6c5a808282db	k__Bacteria; p__Proteobacteria; c__Betaproteobacteria; o__Burkholderiales; f__Comamonadaceae; g__Tepidimonas; s__	0.9977882011068901
0e1b4dbad858a07334f0bbce0f869b27	k__Bacteria; p__Thermotogae; c__Thermotogae; o__Thermotogales; f__Thermotogaceae; g__Thermotoga; s__	0.9999999963923898
64b586a5c76b4f690fbc6182e491d92c	k__Bacteria; p__Planctomycetes; c__Planctomycetia; o__Pirellulales; f__Pirellulaceae; g__; s__	0.999996593
debee5b9bdea4d4ee165a3218eb78be7	k__Bacteria; p__Acidobacteria; c__Solibacteres; o__Solibacterales; f__OPB3; g__; s__	0.9999906213477886
ebb87824aca8e6ee48b66247998e2e2b	k__Bacteria; p__Proteobacteria; c__Gammaproteobacteria; o__Pseudomonadales; f__Moraxellaceae; g__; s__	0.9963335281952298
ae419061f58d45e5dc888f68e4f88c1f	k__Bacteria; p__Acidobacteria; c__Solibacteres; o__Solibacterales; f__; g__; s__	0.9983148089415483
3bca304165ec635d335b1add8c1b4cd3	k__Bacteria; p__Aquificae; c__Aquificae; o__Aquificales; f__Aquificaceae; g__Hydrogenobaculum; s__	0.9999999999999858
e1b760a1cdb268d07f83686ed326117b	k__Bacteria; p__Proteobacteria; c__Deltaproteobacteria; o__Syntrophobacterales; f__Syntrophobacteraceae; g__; s__	0.9263356141325356
9615ec7012f1eafe90e72aeaecf74933	k__Bacteria; p__Cyanobacteria; c__Gloeobacterophycideae; o__Gloeobacterales; f__Gloeobacteraceae; g__Gloeobacter; s__	0.9999999861402672
fc4de55ef7772124d58d25bed14f8e36	k__Bacteria; p__[Thermi]; c__Deinococci; o__Thermales; f__Thermaceae; g__Meiothermus; s__	1
48c8133f626d0f4b859842f0c620617f	k__Archaea; p__Crenarchaeota; c__Thermoprotei; o__Thermoproteales; f__Thermoproteaceae; g__; s__	0.9948176537985505
b4807ef6e2852ba4c0e16ca4c84949cf	k__Bacteria; p__Proteobacteria; c__Gammaproteobacteria; o__Xanthomonadales; f__Sinobacteraceae; g__; s__	0.9988982980102331
0f98eeb6c27b7fa84ae20d354c6a35bb	k__Bacteria; p__WPS-2; c__; o__; f__; g__; s__	0.8270223813726854
e024de455a5f19bf84d38855a308db68	k__Bacteria; p__Chloroflexi; c__Anaerolineae; o__A31; f__S47; g__; s__	0.9999999999963194
5ca8da43492737e2f6628f1414894233	k__Archaea; p__Euryarchaeota; c__Methanobacteria; o__Methanobacteriales; f__Methanobacteriaceae; g__Methanothermobacter; s__thermautotrophicus	0.999999759
c943912e0522a863a23d617acb0a75e5	k__Bacteria; p__Nitrospirae; c__Nitrospira; o__Nitrospirales; f__[Thermodesulfovibrionaceae]; g__; s__	0.9996694863440391
422e0b56673a342b69d466f1772ec0da	k__Bacteria; p__Proteobacteria; c__Betaproteobacteria; o__Hydrogenophilales; f__Hydrogenophilaceae; g__Thiobacillus; s__	0.9925822742738692
72f360cbd0d5482a0029739f7e78e8b3	k__Bacteria; p__Proteobacteria; c__Deltaproteobacteria; o__BPC076; f__; g__; s__	0.9952796868690162
5579ecb782742e39daff96c98d0df761	k__Bacteria; p__WPS-2; c__; o__; f__; g__; s__	0.9999992357699987
eeec000e0c5fcde927a31301d184322d	k__Bacteria; p__Bacteroidetes; c__Cytophagia; o__Cytophagales; f__Cytophagaceae; g__; s__	0.7433521727085279
8828cb112fcceff2d42fa0eaffd3e7bf	k__Bacteria; p__Actinobacteria; c__Acidimicrobiia; o__Acidimicrobiales; f__Acidimicrobiaceae; g__Acidimicrobium; s__	0.9999644720946164
53193c02bc5170ed0dadaf991497b56b	k__Bacteria; p__Actinobacteria; c__Acidimicrobiia; o__Acidimicrobiales; f__; g__; s__	0.9977308837235713
547d8c175e45fbcd131be0c0a2b33a4d	k__Bacteria; p__Bacteroidetes; c__Sphingobacteriia; o__Sphingobacteriales; f__; g__; s__	0.9999601152748097
fa2db81d92ae7b13ed4cba38dd68f389	k__Bacteria; p__Aquificae; c__Aquificae; o__Aquificales; f__Aquificaceae; g__; s__	0.9999509791643575
8e81ec4f8fe77a6e00bdc0132a568529	k__Bacteria; p__Planctomycetes; c__Planctomycetia; o__Gemmatales; f__Gemmataceae; g__; s__	0.9999987676428566
9108faf42f32756c37d9ffe05ea3571f	k__Bacteria; p__Planctomycetes; c__Planctomycetia; o__Gemmatales; f__Gemmataceae; g__; s__	0.9999999611297036
f3aff446bbb980da088b0823dcc083f3	k__Bacteria; p__Nitrospirae; c__Nitrospira; o__Nitrospirales; f__[Thermodesulfovibrionaceae]; g__LCP-6; s__	0.9999425374653759
2c9adb1bf565faeeb4c9c066cab3a5db	k__Bacteria; p__Firmicutes; c__Clostridia; o__Clostridiales; f__Clostridiaceae; g__Clostridium	0.9830732597759191
8ed6d2152874b43ac3421ab8ff89e16f	k__Bacteria; p__Acidobacteria; c__Holophagae; o__Holophagales; f__Holophagaceae; g__Geothrix; s__	0.7126319062197749
80d8d35cd47bf416cfee29061237a298	k__Bacteria; p__Proteobacteria; c__Betaproteobacteria	0.9999999999668907
8ef45872e7926657997d4e1a2f52166d	k__Bacteria; p__Chlorobi; c__OPB56; o__; f__; g__; s__	0.9999992484644178
b9572194831847fed4323ca01414ba85	k__Bacteria; p__Bacteroidetes; c__; o__; f__; g__; s__	0.9999982365582328
c87259a91af42d3c91a9297eb100eecd	k__Bacteria; p__Proteobacteria; c__Gammaproteobacteria; o__Legionellales; f__Legionellaceae; g__Tatlockia; s__	0.7180885143339583
1424221be8e7c73ea520b86e5a175c0a	k__Bacteria; p__Bacteroidetes; c__VC2_1_Bac22; o__; f__; g__; s__	0.9998835422785193
7859cc3e5d8ce43dde30bf09eb48f8fe	k__Bacteria; p__Planctomycetes; c__Planctomycetia; o__Gemmatales; f__Isosphaeraceae; g__; s__	0.9998030446822979
b537e0e3e5083ae0568878bfbb8c69ba	k__Bacteria; p__Proteobacteria; c__Alphaproteobacteria; o__Caulobacterales; f__Caulobacteraceae; g__; s__	0.9988706154573953
23c140a45d7a1e8c96293c1a85051a75	k__Bacteria; p__Proteobacteria; c__Betaproteobacteria; o__Burkholderiales; f__Comamonadaceae	0.9999395060680052
2ba42a50c6675fbe0fb98de7c7c17d40	k__Bacteria; p__Acidobacteria; c__Acidobacteriia; o__Acidobacteriales; f__Acidobacteriaceae; g__; s__	0.9990934564011763
730a714bdf3201040d4411b4f26cbe67	k__Bacteria; p__Chlorobi; c__Ignavibacteria; o__Ignavibacteriales; f__Ignavibacteriaceae; g__; s__	0.9999940048776578
2a9fbf07b7d97a8c54fa4c4a9c5a3d27	k__Bacteria; p__Planctomycetes; c__Planctomycetia; o__Gemmatales; f__Isosphaeraceae; g__; s__	0.9998177860062373
37f53b2e460f65c3062000744b4c3fd0	k__Bacteria; p__OP8; c__OP8_1; o__; f__; g__; s__	0.9999347477501815
a40ee0f8838753ca02a9eb9a3e621ec8	k__Bacteria; p__Planctomycetes; c__Planctomycetia; o__Gemmatales; f__Isosphaeraceae; g__; s__	0.999567353
4801c47328f6fbfff06acef0c0000391	k__Bacteria; p__Bacteroidetes; c__Bacteroidia; o__Bacteroidales; f__; g__; s__	0.89350771
47f2210d0a31ffac091ff45ec88d5d0f	k__Bacteria; p__Aquificae; c__Aquificae; o__Aquificales; f__Aquificaceae; g__Hydrogenobaculum; s__	1
5a1c7d80a96fb832a8a459e6130d6295	k__Bacteria; p__Verrucomicrobia; c__[Pedosphaerae]; o__[Pedosphaerales]; f__; g__; s__	0.9999924390033421
53799ba0be9f876d3025d1afac3cb1b7	k__Bacteria; p__OP8; c__OP8_1; o__; f__; g__; s__	0.9999999981356495
75d7584c2c75a07ec69510ed7677ac1a	k__Bacteria; p__OD1; c__; o__; f__; g__; s__	0.9999985064664896
7df02edffcae5a68ad1713bf7497cf04	k__Bacteria; p__Bacteroidetes; c__Bacteroidia; o__Bacteroidales; f__Rikenellaceae; g__Blvii28; s__	0.9999999995964259
be55c7dae1d1cfeceec2a94b16c85796	k__Bacteria; p__Spirochaetes; c__[Leptospirae]; o__[Leptospirales]; f__Leptospiraceae; g__Turneriella; s__	0.9999999999905924
7d5131b56d38cb3fffdd9bb44a322724	k__Bacteria; p__Actinobacteria; c__Acidimicrobiia; o__Acidimicrobiales; f__; g__; s__	0.9999995792316018
2d096c5f9496f5b45f71aa1c0e0b5c20	k__Bacteria; p__Proteobacteria; c__Alphaproteobacteria; o__Rhodospirillales; f__Acetobacteraceae; g__; s__	0.9986228885076234
ae12b0dc2f0a5efda9f443bfe9cd8a33	k__Bacteria; p__Chloroflexi; c__TK17; o__; f__; g__; s__	0.9839087897829145
5ad3696556bb6f9efd3a1c17948cdee8	k__Bacteria; p__Chloroflexi; c__Anaerolineae; o__OPB11; f__; g__; s__	0.9998825579504171
e5b15d8721ee913ad4e61a05ac6c2b3a	k__Bacteria; p__Chlamydiae; c__Chlamydiia; o__Chlamydiales; f__Parachlamydiaceae; g__Candidatus Protochlamydia; s__	0.9970804790444101
6323752389835a370aa515319ca4b355	k__Bacteria; p__Chlorobi; c__Chlorobia; o__[Chloroherpetales]; f__SM1B02; g__; s__	0.999999991
d74690bce352c8b27257ffa241a3195f	k__Bacteria; p__Firmicutes; c__Bacilli; o__Bacillales; f__Bacillaceae; g__Bacillus; s__coagulans	0.9996425891538412
bd5f5cbdb6bd9d1cdb61e5f407f04601	k__Bacteria; p__Cyanobacteria; c__Synechococcophycideae; o__Pseudanabaenales; f__Pseudanabaenaceae; g__Arthronema; s__	0.9961002654163478
3b40884477e89b0f3502315803c35e24	k__Bacteria; p__[Thermi]; c__Deinococci; o__Thermales; f__Thermaceae; g__Thermus; s__	0.9999999999940741
80ecfd9569549b00243aab438d4817d2	k__Bacteria; p__Nitrospirae; c__Nitrospira; o__Nitrospirales; f__[Thermodesulfovibrionaceae]; g__; s__	0.9999383533544371
6a74f8d8438e7fd44324eb6ee09e13f6	k__Bacteria; p__Proteobacteria; c__Deltaproteobacteria; o__Thermodesulfobacteriales; f__; g__; s__	0.9999999999295994
2781a970552e60a5d0d1a6c8fe4d638b	k__Bacteria; p__Proteobacteria; c__Alphaproteobacteria; o__Rhizobiales; f__; g__; s__	0.7565420859250971
998cbdc7c38fe4bc37239573503dc79d	k__Bacteria; p__WPS-2; c__; o__; f__; g__; s__	0.9999999593394627
5f2c543a8626b22b77c0c9acebf7b81f	k__Bacteria; p__Chlorobi; c__Chlorobia; o__[Chloroherpetales]; f__SM1B02; g__; s__	0.9999997481518255
f20989da14e80879859d966f5a63f02a	k__Bacteria; p__Firmicutes; c__Clostridia; o__Clostridiales; f__Peptococcaceae; g__Desulfotomaculum; s__	0.9864143184853021
269474d99aa124dfb8abe75981332dea	k__Bacteria; p__Chloroflexi; c__Chloroflexi; o__Chloroflexales; f__Chloroflexaceae; g__; s__	0.9999999451551547
7a3ffa0790b2146dcc9094e3e0af38d5	k__Bacteria; p__Chloroflexi; c__Anaerolineae; o__Anaerolineales; f__Anaerolinaceae; g__Anaerolinea; s__thermolimosa	0.9999998363001331
f145bd4fd18e264d39155759cf9a9fd6	k__Bacteria; p__; c__; o__; f__; g__; s__	0.9705902017072735
545547c2527d366c1e1ab0803b806bc9	k__Bacteria; p__OctSpA1-106; c__; o__; f__; g__; s__	1
7c7c7701eb0d079da4c100b119d9a855	k__Bacteria; p__Bacteroidetes; c__Bacteroidia; o__Bacteroidales; f__; g__; s__	0.9805984641293091
ecbd6f4805410f3b544d86641fd8663c	k__Bacteria; p__Aquificae; c__Aquificae; o__Aquificales; f__Aquificaceae; g__; s__	0.9998239230532187
c8aa6ccff3047e2eb1a3291f3533fb73	k__Bacteria; p__Chloroflexi; c__Anaerolineae; o__GCA004; f__; g__; s__	0.9998656438988542
9bf9d145217dc442ab1e59af90db8ff5	k__Bacteria; p__Aquificae; c__Aquificae; o__Aquificales; f__Aquificaceae; g__; s__	0.9980071768599342
223e681f3e439c5a97264f5d13db2408	k__Bacteria; p__Acidobacteria; c__Solibacteres; o__Solibacterales; f__OPB3; g__; s__	0.9999999983967598
fc8b5a2789f2e6809bb70b80eb0215da	k__Bacteria; p__Proteobacteria; c__Alphaproteobacteria; o__Rhodospirillales; f__Acetobacteraceae; g__; s__	0.8601283535957195
7451008a51ea043bd79df25b405dc769	k__Archaea; p__Crenarchaeota; c__Thermoprotei	0.9999999999905838
d20072aafdcb928d938713c7cc46def0	k__Bacteria; p__Actinobacteria; c__Actinobacteria; o__WCHB1-81; f__At425_EubF1; g__; s__	0.99999999
c1431679a341b8cf0055509f365289e8	k__Archaea; p__Crenarchaeota; c__Thermoprotei; o__Sulfolobales; f__Sulfolobaceae; g__; s__	0.9991340356094148
fb8685d1656c3e25db415ccb04154636	k__Bacteria; p__Proteobacteria; c__Deltaproteobacteria; o__; f__; g__; s__	0.9986434107856702
0b30593f19dbd965bf2b6c543913ed21	k__Bacteria; p__Bacteroidetes; c__Cytophagia; o__Cytophagales; f__Cytophagaceae; g__; s__	0.999997401
ad675bf3f3281a28fb744c339d2013c3	k__Bacteria; p__Proteobacteria; c__Gammaproteobacteria; o__Chromatiales; f__Halothiobacillaceae; g__; s__	0.9326978824186405
e8820a8b0ccb14b286019c21e8bfcf00	k__Bacteria; p__Firmicutes; c__Bacilli; o__Bacillales; f__Bacillaceae; g__Bacillus	0.9954773975296698
5c9b3321d9807c6752596073dbb2837e	k__Bacteria; p__Aquificae; c__Aquificae; o__Aquificales; f__Aquificaceae; g__; s__	0.9999638194268904
7c41e04a937baa9cc524fb085b35615b	k__Bacteria; p__Thermotogae; c__Thermotogae; o__Thermotogales; f__Thermotogaceae; g__Fervidobacterium; s__	0.9999998501603896
ca7345f3f1bd6db0a44ceb7da0ce4029	k__Bacteria; p__Aquificae; c__Aquificae; o__Aquificales; f__Aquificaceae; g__Hydrogenobaculum; s__	0.9999999999999858
d1215cf776f8a4115302b86503e5112c	k__Bacteria; p__Chloroflexi; c__Anaerolineae; o__WCHB1-50; f__; g__; s__	0.9999999999990763
5228878b5b61ffc388d6b24fbf11366b	k__Bacteria; p__Proteobacteria; c__Alphaproteobacteria; o__Rhodospirillales; f__Acetobacteraceae; g__Rhodopila; s__globiformis	0.9738600761094538
2bd6b6a222350279c685e4b45f49008e	k__Bacteria; p__Aquificae; c__Aquificae; o__Aquificales; f__Aquificaceae; g__; s__	0.9992956806650248
5f907cefafb11d304c51d30e640de061	k__Bacteria; p__Nitrospirae; c__Nitrospira; o__Nitrospirales; f__[Leptospirillaceae]; g__Leptospirillum; s__ferrodiazotrophum	1
76630f0567a96779ae3e4e0f9f21ef47	k__Bacteria; p__Armatimonadetes; c__Chthonomonadetes; o__Chthonomonadales; f__Chthonomonadaceae; g__Chthonomonas; s__	0.9956876515725529
044faf456caf72e888c9d3b5cb3b1a7a	k__Bacteria; p__Verrucomicrobia; c__[Pedosphaerae]; o__[Pedosphaerales]; f__auto67_4W; g__; s__	0.9999985955210691
03d2b440d29718b675c8abb279571187	k__Archaea; p__Crenarchaeota; c__Aigarchaeota; o__[Caldiarchales]; f__[Caldiarchaceae]; g__; s__	0.9999999999741931
ce1be29ed443a483a7d23c1b81c18212	k__Bacteria; p__Proteobacteria; c__Betaproteobacteria; o__Thiobacterales; f__; g__; s__	0.9980671863791524
38d187946de1194fdde4473b97ff8b53	k__Bacteria; p__Chloroflexi; c__Ellin6529; o__; f__; g__; s__	0.9999999999252651
e0d36ee044fd9ef6a536b4ffe712d969	k__Bacteria; p__Proteobacteria; c__Alphaproteobacteria; o__Rhodospirillales; f__Acetobacteraceae; g__; s__	0.9858582506072112
5b1ed7360df16a76c0bd6c31609c28fe	k__Bacteria; p__Aquificae; c__Aquificae; o__Aquificales; f__Aquificaceae; g__Hydrogenobaculum; s__	0.9999999999999858
f7668c24fb2c73e2b88a21196ad1d60c	k__Bacteria; p__[Thermi]; c__Deinococci; o__Thermales; f__Thermaceae; g__Thermus; s__	0.9999999999958504
54b2e180d4a3029db6f0ac98ca3e9120	k__Bacteria; p__Armatimonadetes; c__OPB50; o__; f__; g__; s__	0.9999997668420649
a7680635fd0a52f19cac63fb1104865b	k__Bacteria; p__Proteobacteria; c__Deltaproteobacteria; o__Thermodesulfobacteriales; f__; g__; s__	0.9999999999908198
57878242d0589494246f86d7ad312e33	k__Bacteria; p__GAL15; c__; o__; f__; g__; s__	0.9999931059559407
980e9b9865338ec2f51016bad571d2f8	k__Bacteria; p__Aquificae; c__Aquificae; o__Aquificales; f__Aquificaceae; g__; s__	0.9997860902772251
05b882ccbf7bd8ec6f913fb55bafdfcf	k__Bacteria; p__WPS-2; c__; o__; f__; g__; s__	0.9999999975491249
cbc9c4c32b4cb83e040a059f0efbc264	k__Bacteria; p__Proteobacteria; c__Gammaproteobacteria; o__Pseudomonadales; f__Pseudomonadaceae; g__Pseudomonas	0.7025662650704046
a0d2c7047e280b67f7b6754f11fa2eb4	k__Archaea; p__Crenarchaeota; c__Korarchaeota; o__pJP78; f__; g__; s__	0.9999999999984368
36618f21e4f18e7580404d227a5d7341	k__Archaea; p__Crenarchaeota; c__Thermoprotei; o__Thermoproteales; f__Thermoproteaceae; g__; s__	0.982477339
d45f954f449b444c4ab25e67826a6698	k__Bacteria; p__; c__; o__; f__; g__; s__	0.9963732077221346
979cfcffeb7bec7afab7b5eaf01265f6	k__Archaea; p__Euryarchaeota; c__Thermoplasmata; o__Thermoplasmatales; f__A10; g__; s__	1
833b1bf20b17d5388d931d101b1eb7c0	k__Archaea; p__Crenarchaeota; c__Thermoprotei	0.9768715026804619
77fdd72ab273b7519bceb4d165e90144	k__Bacteria; p__Proteobacteria; c__Betaproteobacteria; o__Burkholderiales; f__Alcaligenaceae; g__; s__	0.9954507798584459
2ea9a864bf093f790ce2c98f7a685f3e	k__Bacteria; p__Aquificae; c__Aquificae; o__Aquificales; f__Aquificaceae; g__Hydrogenobaculum; s__	0.9999999999997868
31413e0e9b12a9075d5a3fd585c186cf	k__Bacteria; p__Proteobacteria; c__Gammaproteobacteria; o__Xanthomonadales; f__Sinobacteraceae; g__; s__	0.9999028460208894
bbd8bb240cf6416e13d11e4626d54cbf	k__Bacteria; p__Proteobacteria; c__Deltaproteobacteria	0.9919742126049633
22ff826f4013f51ca5d7660c73351479	k__Bacteria; p__Proteobacteria; c__Alphaproteobacteria	0.9982511147054851
8256a056201325eb1213dc9cf32fe616	k__Bacteria; p__; c__; o__; f__; g__; s__	0.9988343939455162
bf96e6bf3281f2282650182e162bd426	k__Bacteria; p__Proteobacteria; c__Deltaproteobacteria; o__Myxococcales; f__Cystobacterineae; g__; s__	0.9966949352713494
d129f919c323411a9a595266fe82183f	k__Archaea; p__Euryarchaeota; c__Thermoplasmata; o__Thermoplasmatales; f__A10; g__; s__	0.9710656624426971
163c235b9a533fde65fbda69f8129fa6	k__Bacteria; p__OP8; c__OP8_1; o__OPB95; f__; g__; s__	0.999999095
21ff9dfcc1e03d4c09c6de382cc470c5	k__Archaea; p__Crenarchaeota; c__Aigarchaeota; o__[Caldiarchales]; f__[Caldiarchaceae]; g__; s__	0.9999999998962323
28dab39c4b20d4558b5d4d207ca5ff4b	k__Bacteria; p__Actinobacteria; c__; o__; f__; g__; s__	0.9999999890470265
54daaf0661378d7dbceeaaf7753169a1	k__Bacteria; p__GAL15; c__; o__; f__; g__; s__	0.9999999998769198
df7488153ae37c00a348625bc975115d	k__Bacteria; p__Proteobacteria; c__Alphaproteobacteria; o__Rhizobiales; f__Hyphomicrobiaceae; g__Hyphomicrobium; s__	0.9982848722253754
ea9c832d41b848d1071bf27078c71ccb	k__Bacteria; p__Chlorobi; c__Ignavibacteria; o__Ignavibacteriales; f__Ignavibacteriaceae; g__; s__	0.8240847132420006
b3fcc02da7b1eb53a34e685b8e241578	k__Archaea; p__Crenarchaeota; c__pUWA2; o__; f__; g__; s__	1
c88f96f2f2aab5f91158286d1da8ae4e	k__Archaea; p__Crenarchaeota; c__Aigarchaeota; o__[Caldiarchales]; f__[Caldiarchaceae]; g__Candidatus Caldiarchaeum; s__	0.9999999999851923
14cefa2040c0e9966b8b8760e0d2c284	k__Bacteria; p__Proteobacteria; c__Betaproteobacteria; o__Burkholderiales; f__Comamonadaceae; g__Tepidimonas; s__	0.9562333003292705
3e584fd337fbdb9831b35826b42785cd	k__Bacteria; p__Planctomycetes; c__Planctomycetia; o__Gemmatales; f__Isosphaeraceae; g__; s__	0.9913083917118014
4d5f9ed255a24021c6024eeb4dd50337	k__Bacteria; p__GAL15; c__; o__; f__; g__; s__	0.9993759239374088
6a7be9e7f309c5c26de4ebde491269b2	k__Bacteria; p__Chlorobi; c__Ignavibacteria; o__SM1H02; f__; g__; s__	0.9999999994280557
b152181af632e1e3f68c655c3a28b42c	k__Bacteria; p__Proteobacteria; c__Deltaproteobacteria; o__Syntrophobacterales; f__Syntrophobacteraceae; g__; s__	0.9500999256962949
061fd951879fefd26104cc682a4d0efb	k__Bacteria; p__Planctomycetes; c__Planctomycetia; o__Gemmatales; f__Isosphaeraceae; g__; s__	0.9997530062298322
d5470b7b7ef6d8d569b64ea5bc571b4c	k__Bacteria; p__WPS-2; c__; o__; f__; g__; s__	0.9999999983893417
fa57cf92b7e9368b0844dddea9232ea2	k__Bacteria; p__; c__; o__; f__; g__; s__	0.9600864922551369
6426f50500970e84bd94e8a8812a4618	k__Archaea; p__Crenarchaeota; c__Thermoprotei; o__Thermoproteales; f__Thermoproteaceae; g__Pyrobaculum; s__	0.9999999957372125
beb986eb76f94ded7d5656cdf20610ee	k__Bacteria; p__Cyanobacteria; c__ML635J-21; o__; f__; g__; s__	0.9992806059739658
fd8fc575e93d818201526ab2ea165e6e	k__Bacteria; p__Planctomycetes; c__Planctomycetia; o__Pirellulales; f__Pirellulaceae; g__; s__	0.9999968333594724
4c282fa676d47361d12854666ab9f5b9	k__Bacteria; p__SR1; c__; o__; f__; g__; s__	0.9999999999999147
5ab210b70bbb9d11943b629b9c1adea3	k__Bacteria; p__Proteobacteria; c__Gammaproteobacteria; o__Pasteurellales; f__Pasteurellaceae; g__Haemophilus; s__parainfluenzae	0.8341833587042071
f9590725aa0351bd7dd6e8efc586e45c	k__Bacteria; p__Planctomycetes; c__Planctomycetia; o__Gemmatales; f__Isosphaeraceae; g__; s__	0.999324571
c785d662aa46aca089cbdf24044c70f1	k__Bacteria; p__Proteobacteria; c__Alphaproteobacteria; o__Rhodospirillales; f__Acetobacteraceae; g__; s__	0.9974995959727571
e9a8ca387d66fd53bbdf7bf5de107dcf	k__Bacteria; p__Verrucomicrobia; c__[Methylacidiphilae]; o__S-BQ2-57; f__; g__; s__	0.9999999999996163
f3f4ead961db42a86fc9bf786629b6d0	k__Bacteria; p__Firmicutes; c__Clostridia; o__Clostridiales; f__Peptococcaceae; g__Desulfurispora; s__	0.9999964831685043
f02588c041b72e84556edaa5af9623c8	k__Bacteria; p__Proteobacteria; c__Betaproteobacteria	0.9999999999332582
fcea0667fdf929531592db36dad0b98a	k__Bacteria; p__Bacteroidetes; c__Bacteroidia; o__Bacteroidales; f__; g__; s__	0.7593012061253607
c739dbfa8aade836deddb0c2e5e7821c	k__Bacteria; p__Acidobacteria; c__Acidobacteriia; o__Acidobacteriales; f__Koribacteraceae; g__Candidatus Koribacter; s__	0.9994296053343122
7e3cfe974db873f16d9f2e6f7e7ce9cc	k__Archaea; p__Crenarchaeota; c__Thermoprotei; o__Desulfurococcales; f__Desulfurococcaceae; g__Sulfophobococcus; s__zilligii	0.9995772017852143
e9f3cc5767061bdedcbe28372fe1f493	k__Bacteria; p__Chloroflexi; c__Anaerolineae; o__SHA-20; f__; g__; s__	0.9999917555841266
1079d64deb1ef66f4c38625a7c42a2e7	k__Bacteria; p__Bacteroidetes; c__Bacteroidia; o__Bacteroidales; f__; g__; s__	0.9410394223068086
4539cb98c06589df14e40643b8f82c0b	k__Bacteria; p__Planctomycetes; c__Planctomycetia; o__Pirellulales; f__Pirellulaceae; g__; s__	0.7164526568567924
c28856410ede999d36ba0834eb7e3630	k__Bacteria; p__Thermotogae; c__Thermotogae; o__Thermotogales; f__Thermotogaceae; g__Fervidobacterium; s__	0.9999999966341875
31012c262b96ed1b9f4a49cda9990bd0	k__Bacteria; p__Acidobacteria; c__Acidobacteriia; o__Acidobacteriales; f__Acidobacteriaceae; g__; s__	0.9922389193762162
6de7d1661a34811e6ae50cd5c13e8796	k__Bacteria; p__Cyanobacteria; c__ML635J-21; o__; f__; g__; s__	0.9981558048068276
60a1bee6dc29a138521a92e84d8ca05a	k__Archaea; p__Euryarchaeota; c__Thermoplasmata; o__Thermoplasmatales; f__A10; g__; s__	1
2ecfcb0dbf4639be866ff9862678f41e	k__Archaea; p__Euryarchaeota; c__Thermoplasmata; o__Thermoplasmatales; f__BSLdp215; g__; s__	0.9999999999999147
c5030f93d756f676c595646f80e19c93	k__Bacteria; p__Spirochaetes; c__[Brevinematae]; o__[Brevinematales]; f__; g__; s__	0.9999999991865991
d54c90f420b98566413dcbc1bb6f16d7	k__Bacteria; p__Firmicutes; c__Clostridia; o__Thermoanaerobacterales; f__Thermoanaerobacteraceae; g__Thermoanaerobacter; s__	0.9999226410514476
b2e27305fb397500d86adb5352cfde6a	k__Bacteria; p__[Thermi]; c__Deinococci; o__Thermales; f__Thermaceae; g__Thermus; s__	0.9999999999991616
708d90222a9e154cc7ff343df4b54ea4	k__Archaea; p__Crenarchaeota; c__Thaumarchaeota; o__Nitrosocaldales; f__Nitrosocaldaceae; g__Candidatus Nitrosocaldus; s__	0.9999999998384652
f03778c859756be73e41d65895c23a5f	k__Bacteria; p__Chloroflexi; c__Chloroflexi; o__Chloroflexales; f__Chloroflexaceae; g__Chloroflexus; s__	0.9999999999901235
b526e0518b1c5bf8ceb03214ad6aa80a	k__Bacteria; p__Firmicutes; c__Clostridia; o__Thermoanaerobacterales; f__Thermoanaerobacteraceae; g__Caldanaerobacter; s__	0.9998721679720118
3cff1a244613c4105a372776be392481	k__Bacteria; p__Firmicutes; c__Bacilli; o__Bacillales; f__Bacillaceae; g__Geobacillus; s__vulcani	0.967689304
b3189ecd6d2fac20bab5efb6b44a8ad0	k__Bacteria; p__OctSpA1-106; c__; o__; f__; g__; s__	0.9999999999999432
7f691d56efa1aceda5bed69c80611a19	k__Archaea; p__Crenarchaeota; c__Thermoprotei; o__Sulfolobales; f__Sulfolobaceae; g__Sulfolobus; s__metallicus	0.9999999490600273
23bd07567dee7887c7bf895d3d3da426	k__Bacteria; p__Cyanobacteria; c__Synechococcophycideae; o__Pseudanabaenales; f__Pseudanabaenaceae; g__Pseudanabaena; s__	0.9967047069546252
e8a78f638dedcbf04eae1c71a0b852df	k__Bacteria; p__Chloroflexi; c__Ellin6529; o__; f__; g__; s__	0.9999997399898373
c0865bc7107e0c71954672be540c1b1f	k__Bacteria; p__Proteobacteria; c__Alphaproteobacteria; o__Rhodospirillales; f__Acetobacteraceae; g__; s__	0.9896758564287752
f9b828fc642ded9a8f59d9082dacb008	k__Bacteria; p__Proteobacteria; c__Deltaproteobacteria; o__Thermodesulfobacteriales; f__Thermodesulfobacteriaceae; g__Geothermobacterium; s__	0.9999789026070656
8ab61fb85cfeb1889c9e5b01d717df8a	k__Bacteria; p__Planctomycetes; c__Planctomycetia; o__Gemmatales; f__Isosphaeraceae; g__; s__	0.9995171644293714
9d817d124a452f6d0391896bb8ca78e7	k__Bacteria; p__[Thermi]; c__Deinococci; o__Thermales; f__Thermaceae; g__Thermus; s__	0.9999452921971921
45a87197eff8f97868d65aaa79c525b0	k__Bacteria; p__Planctomycetes; c__Planctomycetia; o__Pirellulales; f__Pirellulaceae; g__; s__	0.9999993780583993
2104994bfea3d34fb3160966dc082916	k__Bacteria; p__Proteobacteria; c__Gammaproteobacteria; o__Xanthomonadales; f__Sinobacteraceae; g__; s__	0.9999855353728085
3ce0b9a45eb9bfa84c8e243bd918cb56	k__Bacteria; p__Spirochaetes; c__Spirochaetes; o__Spirochaetales; f__Spirochaetaceae	0.753280138
30be4771937c0016fc9b500cf785e958	k__Bacteria; p__Planctomycetes; c__Planctomycetia; o__Gemmatales; f__Gemmataceae; g__Gemmata; s__	0.9999660859183129
37aba9a8ea129156348624a56a10f247	k__Bacteria; p__Aquificae; c__Aquificae; o__Aquificales; f__Hydrogenothermaceae; g__; s__	0.8262029670910251
9324de0d1e6153c03a46fd547556d0a1	k__Archaea; p__Crenarchaeota; c__Aigarchaeota; o__[Caldiarchales]; f__[Caldiarchaceae]; g__; s__	0.9999999999765237
3cd983efafc735bb8be207e37b3344e1	k__Archaea; p__Crenarchaeota; c__Thermoprotei; o__Thermoproteales; f__Thermoproteaceae; g__Pyrobaculum; s__	0.99999972
a8b86b43f9339ea752ee82ff222f1429	k__Bacteria; p__Acidobacteria; c__TM1; o__; f__; g__; s__	0.9999998649201933
b6e6516b8f120b1d58f6be200975d8e0	k__Bacteria; p__Bacteroidetes; c__[Saprospirae]; o__[Saprospirales]; f__Chitinophagaceae; g__Segetibacter; s__	0.9985830775681086
b525a6076af94cee7524a7929b9c236f	k__Bacteria; p__Cyanobacteria	0.9997854623882781
6023082408b398dcd71ab80df31c1526	k__Bacteria; p__Proteobacteria; c__Alphaproteobacteria; o__Rhodospirillales; f__Acetobacteraceae; g__Acidisphaera; s__	0.9999706443059887
8b7c3083bf7460ce176d183232bafcf2	k__Bacteria; p__Firmicutes; c__Clostridia; o__Clostridiales; f__Sulfobacillaceae; g__; s__	0.9999447548081798
fed69eecaa5cc59f3a613cdc8993beee	k__Bacteria; p__Armatimonadetes; c__OS-L; o__; f__; g__; s__	1
d0ba98ebb3e7e1af8e0f3c2819ac6591	k__Bacteria; p__Planctomycetes; c__Planctomycetia; o__Gemmatales; f__Isosphaeraceae; g__; s__	0.9830117459581085
503ea0fa773bc8f8f3f588ef98eb961d	k__Bacteria; p__Proteobacteria; c__Alphaproteobacteria; o__Rhodospirillales; f__Acetobacteraceae; g__Acidiphilium; s__	0.9999953819559886
eab5e1723ba6cb7940de546772adda63	k__Bacteria; p__AC1; c__SHA-114; o__; f__; g__; s__	0.9999999975942586
540a0bc0e09c0616aab529b690cfe501	k__Bacteria; p__Proteobacteria; c__Alphaproteobacteria; o__Caulobacterales; f__Caulobacteraceae; g__Phenylobacterium; s__	0.9999928561559361
3c7af3e5853d23c9a06400c588949cc7	k__Bacteria; p__Firmicutes; c__Clostridia; o__Clostridiales; f__Clostridiaceae; g__Thermoanaerobacterium; s__	0.7875008764221207
cba91183f9c721fa0485e92c42dabd7d	k__Bacteria; p__Firmicutes; c__Clostridia; o__Clostridiales; f__Clostridiaceae; g__Caloramator; s__	0.9999678715058948
391ec1aff80c33875040325c175ac892	k__Bacteria; p__OP1; c__OPB14; o__; f__; g__; s__	0.9999999999994458
fcd2ec89bbb433f50240ecf4d831ab02	k__Bacteria; p__Verrucomicrobia; c__[Pedosphaerae]; o__[Pedosphaerales]; f__; g__; s__	0.9897530496541093
8615046a29fa0f8c61fd75f04e46ccaf	k__Bacteria; p__Proteobacteria; c__Betaproteobacteria; o__Rhodocyclales; f__Rhodocyclaceae; g__; s__	0.8139039460105155
35a76de90a59cfc5c5ce39490242b503	k__Archaea; p__Crenarchaeota; c__Thermoprotei; o__Desulfurococcales; f__Desulfurococcaceae; g__Aeropyrum; s__	0.9999672451173256
7d8dfaef44f5c6c74439c5725bd559e9	k__Bacteria; p__Armatimonadetes; c__[Fimbriimonadia]; o__[Fimbriimonadales]; f__[Fimbriimonadaceae]; g__Fimbriimonas; s__	0.962978599
398a39a36524ebea769e166de16b9013	k__Bacteria; p__Actinobacteria; c__Actinobacteria; o__Actinomycetales; f__Mycobacteriaceae; g__Mycobacterium; s__	0.7976148060534342
8b82bd5ce10b4b4826bffd2dc0d82048	k__Bacteria; p__Planctomycetes; c__Planctomycetia; o__Gemmatales; f__Gemmataceae; g__; s__	0.9999696552657514
a470ec14a9eb6251e7690f68b9b27f51	k__Bacteria; p__Chloroflexi; c__Anaerolineae; o__A31; f__; g__; s__	0.9999999611799247
8a74ddc7d18b490e03433fd7583bddcc	k__Bacteria; p__Planctomycetes; c__Planctomycetia; o__Gemmatales; f__Isosphaeraceae; g__; s__	0.9879487670743498
ee5d63b0095f354d04ba64451b29af6b	k__Bacteria; p__Chloroflexi; c__Anaerolineae; o__WCHB1-50; f__; g__; s__	1
872f2c9c05be32d874095ec4575d53d1	k__Bacteria; p__Proteobacteria; c__Betaproteobacteria	0.9999999238221898
f0e80be2d294812f8a9c10e82aa6a246	k__Bacteria; p__Cyanobacteria; c__Synechococcophycideae; o__Pseudanabaenales; f__Pseudanabaenaceae; g__Leptolyngbya; s__	0.7743214488569532
ca47a2b71e283cb36ab4d329ec1eed23	k__Bacteria; p__Firmicutes; c__Clostridia	0.7971454563666244
019366e03f7d03c3fe2e3e9c19adc100	k__Bacteria; p__EM3; c__; o__; f__; g__; s__	0.9999999999838423
eef8fafaf1e3f083451aa33c4d9e092e	k__Bacteria; p__AC1; c__SHA-114; o__; f__; g__; s__	0.9999223064112954
4b5be026995dcd5fe79a21179e4711bf	k__Archaea; p__Crenarchaeota; c__Thaumarchaeota; o__Nitrosocaldales; f__Nitrosocaldaceae; g__Candidatus Nitrosocaldus; s__	0.9999999989899209
7b9b2f75d70a72dc05793a7c2474b33a	k__Bacteria; p__Planctomycetes; c__Planctomycetia; o__Pirellulales; f__Pirellulaceae; g__; s__	0.999998926
50fc672e50716c4a25051c8035ac403c	k__Archaea; p__Crenarchaeota; c__Aigarchaeota; o__[Caldiarchales]; f__[Caldiarchaceae]; g__Candidatus Caldiarchaeum; s__	0.9999999999139249
5f7427d6a132963e80908f01c94ac175	k__Bacteria; p__Cyanobacteria	0.9973982332260263
f282f68d39e62bd65263746fd23e076e	k__Bacteria; p__Chlorobi; c__OPB56; o__; f__; g__; s__	0.9999999280966446
a0279a7883a5868cdc20457d6574afa5	k__Bacteria; p__Armatimonadetes; c__OS-L; o__; f__; g__; s__	0.9999999999644587
003315cb01902b6800afeb494e74a958	k__Bacteria; p__[Thermi]; c__Deinococci; o__Thermales; f__Thermaceae; g__Thermus; s__	0.9999999999992752
f372c622f82de8d3cfd8e66e83c4a90c	k__Archaea; p__Crenarchaeota; c__MBGA; o__; f__; g__; s__	0.9999999899370948
571f5f95304fc9adc475ad0618c97e5e	k__Bacteria; p__Planctomycetes; c__Planctomycetia; o__Gemmatales; f__Gemmataceae; g__Gemmata; s__	0.9999539848823724
79872ff398524dabc001e25053c78d51	k__Bacteria; p__Actinobacteria; c__Acidimicrobiia; o__Acidimicrobiales; f__Acidimicrobiaceae; g__Ferrimicrobium; s__	0.9972424238449363
7bbea6b345770287ee4f886449d19195	k__Bacteria; p__Acidobacteria; c__Solibacteres; o__Solibacterales; f__; g__; s__	0.9957769871164833
6f99f966950451d21f04f08118b1e3af	k__Bacteria; p__TM6; c__SJA-4; o__; f__; g__; s__	0.9995367704485978
389c3a800dc9d41232db3d1a08d77869	k__Bacteria; p__EM3; c__; o__; f__; g__; s__	0.9999999999997442
ee91ab6871ecd7e51911512ebd474251	k__Bacteria; p__Firmicutes; c__Bacilli; o__Bacillales; f__Bacillaceae; g__Anoxybacillus	0.7513736476634969
8e368b2a8d20bacee8467f9fe5f3a8ea	k__Bacteria; p__Proteobacteria; c__Alphaproteobacteria; o__Rhizobiales; f__Bartonellaceae; g__; s__	0.9065807096507215
03e7bb3b2f4e8c973dca5c7d6c1d3920	k__Bacteria; p__OP11; c__OP11-3; o__; f__; g__; s__	0.8111500350371987
2ffa1de54c9afa0dcd7348c84fe27c98	k__Bacteria; p__Planctomycetes; c__Planctomycetia; o__Planctomycetales; f__Planctomycetaceae; g__Planctomyces; s__	0.9999999924067993
3fc31609007acba646e0660a8d26b48f	k__Bacteria; p__Planctomycetes; c__Planctomycetia; o__Gemmatales; f__Isosphaeraceae; g__; s__	0.9994826816731115
1b67a57350a18b73f58b994a2ffd9426	k__Bacteria; p__Chloroflexi; c__Anaerolineae; o__Anaerolineales; f__Anaerolinaceae; g__Bellilinea; s__	0.9656797750501162
ba82949194a5933a85b7f3300bf79d97	k__Bacteria; p__Firmicutes; c__Bacilli; o__Bacillales; f__[Thermicanaceae]; g__Bacillus; s__schlegelii	0.9999999994434319
dc8146c455876191a1fac10133ca27b4	k__Bacteria; p__Armatimonadetes; c__OS-L; o__; f__; g__; s__	0.9999999999546532
2470061150081b6a5c6ad2e5807d8a29	k__Bacteria; p__OP1; c__OPB14; o__; f__; g__; s__	0.9999999999999147
23cfb0c58dcdd1179dee2765556969a5	k__Bacteria; p__OD1; c__; o__; f__; g__; s__	0.9971408939748974
9278be749cfb1b178a2a0153ba0314e1	k__Bacteria; p__Proteobacteria; c__Deltaproteobacteria; o__Myxococcales; f__; g__; s__	0.9999422319150442
3db46eedb3ec45b8083ecc8ed163b5c8	k__Bacteria; p__Nitrospirae; c__Nitrospira; o__Nitrospirales; f__[Thermodesulfovibrionaceae]; g__Thermodesulfovibrio; s__	0.9999999104343158
314e12f3c5dd956d546d9bd990ff200d	k__Bacteria; p__Chloroflexi; c__Anaerolineae; o__SBR1031; f__oc28; g__; s__	0.9999925574128233
77d53e23026442f24fbc5c9e776c5ca7	k__Archaea; p__Euryarchaeota; c__Thermoplasmata; o__Thermoplasmatales; f__BSLdp215; g__; s__	1
2fc6278cc2ae17ba5c33696317ab41e3	k__Bacteria; p__Firmicutes; c__Bacilli; o__Bacillales; f__Bacillaceae; g__Bacillus; s__foraminis	0.8061335262537741
95b882f56f4f5c0a0089e53219cb1418	k__Bacteria; p__; c__; o__; f__; g__; s__	0.9553133392032467
3953ec3542f4a800e1d25f9f30b84bae	k__Bacteria; p__Actinobacteria; c__Acidimicrobiia; o__Acidimicrobiales; f__; g__; s__	0.9999847557322639
b4760effdd78ffcc7d1931119820e3ed	k__Bacteria; p__Proteobacteria; c__Deltaproteobacteria; o__AF420338; f__; g__; s__	0.9999955286872567
354b7b02388a4396add88ec1b2f2b41a	k__Bacteria; p__Proteobacteria; c__Alphaproteobacteria	0.9979824820963505
46ac5c4fa40ee01fcdce1ba9c89eba21	k__Bacteria; p__Actinobacteria; c__Acidimicrobiia; o__Acidimicrobiales; f__Acidimicrobiaceae; g__; s__	0.9999826813888593
f002a95697a25c4adb440ba885df0668	k__Bacteria; p__[Thermi]; c__Deinococci; o__Deinococcales; f__Deinococcaceae; g__Deinococcus; s__	0.9999994251717457
2cb47bdbc72fa8c1e579fc38f1867c4f	k__Bacteria; p__Acidobacteria; c__Solibacteres; o__Solibacterales; f__AKIW659; g__; s__	0.9988640003053643
8abce0cc61be9367fbab87cbd2bca284	k__Bacteria; p__Chlorobi; c__Chlorobia; o__Chlorobiales; f__Chlorobiaceae; g__Chlorobaculum; s__	0.9999608662446283
723d1cc3b9fcd3b2d2fe5da24cc5ff3c	k__Bacteria; p__[Thermi]; c__Deinococci; o__Thermales; f__Thermaceae; g__Thermus; s__	0.9999999999206324
4e21ec098569246007daa508726b2afa	k__Bacteria; p__Chloroflexi; c__Anaerolineae; o__; f__; g__; s__	0.9948676569265269
f5b6edd3f64101206e4d17142419a8a2	k__Bacteria; p__Armatimonadetes; c__SJA-176; o__TP122; f__; g__; s__	1
8f3f88f0b983b58b014b3bb0d8d867e1	k__Bacteria; p__Proteobacteria; c__Deltaproteobacteria; o__Myxococcales; f__; g__; s__	0.9868012986583687
568cc013c9ad3278176ed24b9b1f3e97	k__Archaea; p__Crenarchaeota; c__Thermoprotei; o__; f__; g__; s__	0.9999981207732738
45c2abde6fdd6fdbd13c025d211bc206	k__Bacteria; p__Planctomycetes; c__Planctomycetia; o__Pirellulales; f__Pirellulaceae; g__; s__	0.9999989071483529
978dfcd1e07b012f8496c7db217d2a30	k__Bacteria; p__Planctomycetes; c__Planctomycetia; o__Gemmatales; f__Isosphaeraceae; g__; s__	0.9542239890919204
00024a7573c92ae018b1f093b9c7dd96	k__Bacteria; p__Proteobacteria; c__Alphaproteobacteria; o__Rhizobiales; f__Hyphomicrobiaceae; g__Rhodoplanes; s__	0.8042314170078159
590867f15251d0913bef4f7bf45c21c1	k__Bacteria; p__Acidobacteria; c__Acidobacteriia; o__Acidobacteriales; f__Acidobacteriaceae; g__Acidobacterium; s__	0.9990002217850292
c7182f5b04146de5f14f442b2b5d62b2	k__Bacteria; p__Proteobacteria; c__Alphaproteobacteria; o__Rhodobacterales; f__Rhodobacteraceae; g__Rhodobacter; s__	0.991418728
0423c261b7cec666963d43e19e1b64fa	k__Bacteria; p__Chlorobi; c__OPB56; o__; f__; g__; s__	0.9999983047292619
7929aba3d3117c4ec6fc8261a8d2513d	k__Archaea; p__Euryarchaeota; c__Methanobacteria; o__Methanobacteriales; f__MSBL1; g__SAGMEG-1; s__	0.9986461035766958
4c0b7bb7164ebd593d1d514371903c5f	k__Bacteria; p__Proteobacteria; c__Alphaproteobacteria; o__Rhodospirillales; f__; g__; s__	0.9999957237838314
d7040701211423522114dc80ee6f94b2	k__Archaea; p__Crenarchaeota; c__Thermoprotei	0.9999999995527429
3443aecda791e320e2c6743f40a2ef1e	k__Bacteria; p__[Thermi]; c__Deinococci; o__Thermales; f__Thermaceae; g__Meiothermus; s__	0.9999999999999858
b1ad8b47375ec41488c36774d146dcb1	k__Bacteria; p__Actinobacteria; c__Acidimicrobiia; o__Acidimicrobiales; f__Acidimicrobiaceae; g__; s__	0.9999603745848309
ce1270a828d525f1e05f97cb08b491f6	k__Bacteria; p__Planctomycetes; c__Planctomycetia; o__Gemmatales; f__Isosphaeraceae; g__; s__	0.9991305337803518
27295bd3d1bb9c0b16322e25d99fc2c9	k__Bacteria; p__Planctomycetes; c__Planctomycetia; o__Planctomycetales; f__Planctomycetaceae; g__Planctomyces; s__	0.9999999995340971
21ce7df7e79f00611ee3791f4e7807d5	k__Bacteria; p__Proteobacteria; c__Alphaproteobacteria; o__Rhodospirillales; f__Acetobacteraceae; g__Acidocella; s__	0.9999996781332591
59a2bb1aed26c8c1c7e6dfc09caa7185	k__Bacteria; p__Planctomycetes; c__Planctomycetia; o__Gemmatales; f__Isosphaeraceae; g__; s__	0.9941609899079414
d0d2b622050f220d5e3e998c934bb955	k__Bacteria; p__TA06; c__; o__; f__; g__; s__	0.9992787753595108
c297ce2a40a8e1d82ce82195de4050d6	k__Bacteria; p__Planctomycetes; c__Phycisphaerae; o__CPla-3; f__; g__; s__	0.9999999999995453
da1c3df02c70e1188dba4e74794132b6	k__Bacteria; p__[Thermi]; c__Deinococci; o__Deinococcales; f__Deinococcaceae; g__Deinococcus	0.9999999933930473
440991d1eb3867e420b82e35d933b56f	k__Bacteria; p__Proteobacteria; c__Betaproteobacteria; o__Thiobacterales; f__Thiobacteraceae; g__; s__	0.9143426630385223
005b136c35f80d464e213e68b933d80d	k__Bacteria; p__Armatimonadetes; c__; o__; f__; g__; s__	0.999999998
4da97b821cc9bba1766c8acca39affca	k__Bacteria; p__Bacteroidetes; c__Bacteroidia; o__Bacteroidales; f__; g__; s__	0.999687306
3f2cbc5a0cdf366e39459c177693ffc8	k__Archaea; p__Crenarchaeota; c__Thermoprotei; o__Desulfurococcales; f__Desulfurococcaceae; g__Aeropyrum; s__	0.9999459858001002
4bfa0d37d9274c560521ac746857058c	k__Bacteria; p__Cyanobacteria; c__Synechococcophycideae; o__Pseudanabaenales; f__Pseudanabaenaceae; g__Pseudanabaena; s__	0.999996406
37681fb08f165ec21c50490fe973a067	k__Bacteria; p__Proteobacteria; c__Alphaproteobacteria; o__Rhodospirillales; f__Rhodospirillaceae; g__; s__	0.9984751286980416
b53826e5c5dafc22bd3c00f8d8d6c7f8	k__Bacteria; p__Firmicutes; c__Clostridia; o__Clostridiales; f__Lachnospiraceae; g__Catonella; s__	0.9999999999985931
f0f1ebd6ae23bcd219a26ba63e29eeef	k__Bacteria; p__Proteobacteria; c__Alphaproteobacteria; o__Rhizobiales; f__Hyphomicrobiaceae; g__Rhodoplanes; s__	0.9970194340359657
a6d9fa5d61b80fbd9861c38267ec9497	k__Bacteria; p__Proteobacteria; c__Gammaproteobacteria; o__Chromatiales; f__Chromatiaceae; g__; s__	0.9909088946306472
82923661f6ffbd812a7e63d5f425adfc	k__Archaea; p__Crenarchaeota; c__Thermoprotei; o__Thermoproteales; f__Thermoproteaceae; g__Pyrobaculum; s__	0.999998647
6b0c4424196b966640dd7f483bcddd18	k__Bacteria; p__Proteobacteria; c__Alphaproteobacteria; o__Rhizobiales; f__; g__; s__	0.8271502253475115
53fd010c8e31f7c69b419c6bd0be70f4	k__Bacteria; p__Proteobacteria; c__Alphaproteobacteria; o__Sphingomonadales; f__Erythrobacteraceae	0.958354128
0e90e148b81fbe633c786bbcbe9e1afa	k__Bacteria; p__Chloroflexi; c__Anaerolineae; o__SBR1031; f__oc28; g__; s__	0.9999999999550653
4565f9d590709301d49a4708cbd921e1	k__Bacteria; p__Bacteroidetes; c__[Saprospirae]; o__[Saprospirales]; f__Chitinophagaceae; g__; s__	0.9887849851808402
8469ab9ea00c61988a4761e26f54891d	k__Bacteria; p__Chloroflexi	0.9991527589226599
d0e0720d31d335de72be088052e1f782	k__Bacteria; p__Acidobacteria; c__Solibacteres; o__Solibacterales; f__Solibacteraceae; g__Candidatus Solibacter; s__	0.9945318493735867
dfa925e67cdbf615fb25c21c4d084b6e	k__Bacteria; p__Nitrospirae; c__Nitrospira; o__Nitrospirales; f__[Thermodesulfovibrionaceae]; g__; s__	0.9999999717656896
093525488da31057472c631aa2e30ee8	k__Bacteria; p__Firmicutes; c__Bacilli; o__Lactobacillales; f__Enterococcaceae; g__Enterococcus; s__cecorum	0.996493566
b938be57644658991c04aa53b9afd1e8	k__Bacteria; p__Aquificae; c__Aquificae; o__Aquificales; f__Aquificaceae; g__Hydrogenobaculum; s__	0.9999999999999005
9d20f90ba7c7b54f0212920150914a49	k__Bacteria; p__Cyanobacteria; c__Gloeobacterophycideae; o__Gloeobacterales; f__Gloeobacteraceae; g__Gloeobacter; s__	0.9999999988364578
ecd274e12cfa6914bfaaf121c389f857	k__Bacteria; p__Proteobacteria; c__Alphaproteobacteria; o__Rhizobiales; f__Methylocystaceae; g__; s__	0.9999699999355827
98a61d5d84fda70b6d96b14ec62c28b1	k__Bacteria; p__Chlamydiae; c__Chlamydiia; o__Chlamydiales; f__Parachlamydiaceae; g__; s__	0.9382844780494177
8c7c0affa1bde93ff9d236ede60ee49f	k__Bacteria; p__Proteobacteria; c__Alphaproteobacteria; o__Rhodospirillales; f__Acetobacteraceae; g__; s__	0.9997809016771269
d7b2ea2418c8e39269f97aed95ca2f68	k__Bacteria; p__Chlorobi; c__BSV26; o__PK329; f__; g__; s__	0.9999999999986215
5d0dfd300af60fadbc6f37cdd115c73c	k__Bacteria; p__Proteobacteria; c__Alphaproteobacteria; o__Rhodospirillales; f__Acetobacteraceae; g__; s__	0.9975103442267858
27935e45a2a7ec0584078adf854130b9	k__Bacteria; p__Proteobacteria; c__Deltaproteobacteria; o__Thermodesulfobacteriales; f__Thermodesulfobacteriaceae; g__; s__	0.9999044196258937
a9b3a4fa6a0b4d48abecf2cc9e1a1f83	k__Bacteria; p__Bacteroidetes; c__Bacteroidia; o__Bacteroidales; f__; g__; s__	0.7534350305027397
ab580ab712b34e6a7792cfa05b759b3a	k__Bacteria; p__TM6; c__SJA-4; o__; f__; g__; s__	0.9999878553076301
be42ea4bcfc892e88923a119d53687f1	k__Bacteria; p__EM3; c__; o__; f__; g__; s__	1
dfa3db93b06fe8815b17049fe9667562	k__Bacteria; p__OP9; c__OPB46; o__OPB72; f__; g__; s__	0.9999999992331396
25d1d3e39bc5e0b4cf8798cfdfbc82bb	k__Bacteria; p__Planctomycetes; c__Planctomycetia; o__Gemmatales; f__Gemmataceae; g__Gemmata; s__	0.999761133
470224b1571ef341a4bb8fc1810e2df0	k__Bacteria; p__Chloroflexi; c__Chloroflexi; o__Chloroflexales; f__Chloroflexaceae; g__Chloroflexus; s__	0.9999999999990337
ae18a340aee68cc348a932d75986bb08	k__Bacteria; p__Chloroflexi; c__Anaerolineae	0.9999999792590083
5a703b841c70b58ae949fbf47e6d4cce	k__Bacteria; p__Proteobacteria; c__Gammaproteobacteria; o__Legionellales; f__Coxiellaceae; g__; s__	0.8685789297501152
b345e4f5f65e5ec732695f03ab714f10	k__Bacteria; p__Firmicutes; c__Clostridia; o__Thermoanaerobacterales; f__Thermoanaerobacteraceae; g__Carboxydothermus	0.9999999673153033
959c87f85f6b416812af584fec95cadf	k__Bacteria; p__Bacteroidetes; c__[Saprospirae]; o__[Saprospirales]	0.7658703094080105
97cae9bda87bf835d93d16d8fb671d21	k__Archaea; p__Crenarchaeota; c__Thermoprotei; o__Thermoproteales; f__Thermoproteaceae; g__Pyrobaculum; s__	0.9999999999995026
009f105dd911d4132137c45acc8d3d1d	k__Bacteria; p__Proteobacteria; c__Betaproteobacteria; o__Rhodocyclales; f__Rhodocyclaceae; g__; s__	0.897436677
48dbdcdcc3fd0e07ee02d499a8b56f35	k__Bacteria; p__Dictyoglomi; c__Dictyoglomia; o__Dictyoglomales; f__Dictyoglomaceae; g__Dictyoglomus; s__	0.9999232513406342
035855fea793de43df9ca866ae000708	k__Bacteria; p__[Thermi]; c__Deinococci; o__Deinococcales; f__Deinococcaceae; g__Deinococcus; s__geothermalis	0.9999721602918915
8f36fb00b19e57655bc1e03822f83931	k__Bacteria; p__Proteobacteria; c__; o__; f__; g__; s__	0.9970551385617472
8417b10ccc12fe6eb0d1c528a87753de	k__Bacteria; p__Proteobacteria; c__Gammaproteobacteria; o__Legionellales; f__Coxiellaceae; g__; s__	0.9880027069481524
d5079b4f0993819231ae9f1ee3d6d1bd	k__Bacteria; p__Proteobacteria; c__Gammaproteobacteria; o__Chromatiales; f__Chromatiaceae; g__Allochromatium; s__vinosum	0.999999253
471506e918f669815c6da0a885cb7cbd	k__Bacteria; p__Chloroflexi; c__Anaerolineae; o__envOPS12; f__; g__; s__	0.9999999872053281
e6e9c213e9f5a1d6b92fa6e23eec8db0	k__Bacteria; p__Proteobacteria; c__Alphaproteobacteria; o__Rhodospirillales; f__Acetobacteraceae; g__; s__	0.9991722265304629
1bbb8d97a532091c3eb958ee189edb2b	k__Bacteria; p__Acidobacteria; c__OS-K; o__; f__; g__; s__	0.999999693
0e2e10542b1822834ed46af97771b268	k__Bacteria; p__Planctomycetes; c__Planctomycetia; o__Pirellulales; f__Pirellulaceae; g__; s__	0.9999999380885943
a47f942ed49690819bd53c70f275d6d4	k__Bacteria; p__WS1; c__; o__; f__; g__; s__	0.9999999964638704
9bf1e4700a3cfb50383071a36e1d8460	k__Archaea; p__Crenarchaeota; c__Aigarchaeota; o__[Caldiarchales]; f__[Caldiarchaceae]; g__; s__	0.9999999999800622
9c022c7126ac47dc7bc30ada3a66ab37	k__Bacteria; p__Actinobacteria; c__; o__; f__; g__; s__	0.9999998843672482
073d854e66007a0680f12bfc7dabf06b	k__Bacteria; p__Armatimonadetes; c__OS-L; o__; f__; g__; s__	0.9999999999963052
0bc6d777e4bfb9cedc2e3a719f9c3a5c	k__Bacteria; p__Firmicutes; c__Clostridia; o__Clostridiales; f__Clostridiaceae; g__Caloramator; s__	0.9999959974888193
1c4be3b2463d7fcf139c68be8c2da5d6	k__Bacteria; p__[Thermi]; c__Deinococci; o__Thermales; f__Thermaceae; g__Thermus; s__	0.9999999999993463
2ec157e265703544fde2cfc53e856a7b	k__Bacteria; p__OD1; c__; o__; f__; g__; s__	0.9657550522490513
0009e2f58ff47635e9df2cce5973fbd3	k__Bacteria; p__; c__; o__; f__; g__; s__	0.9776177075593936
e514c8952fa3d281bcabea161bfb5365	k__Bacteria; p__Spirochaetes; c__Spirochaetes; o__Spirochaetales; f__Spirochaetaceae; g__Spirochaeta; s__aurantia	0.9999999999996163
0897e4aeaac3ccdb891269e0eb3ca48f	k__Bacteria; p__Acidobacteria; c__Solibacteres; o__Solibacterales; f__; g__; s__	0.997918723
7b85f43fde9f06da0e315b19329660e9	k__Bacteria; p__Planctomycetes; c__Planctomycetia; o__Gemmatales; f__Gemmataceae; g__; s__	0.9999777869013967
40f76a3db0121caeae58b2fab7a74c41	k__Bacteria; p__; c__; o__; f__; g__; s__	0.9930708459541837
c8c40965ea2726f605a76ec7904d75fe	k__Bacteria; p__OD1	0.9999731501389227
977aa4d8b253384c05b0a2027d07c151	k__Archaea; p__Crenarchaeota; c__MCG; o__pGrfC26; f__; g__; s__	0.9999950400573792
1bf29b06fcb86a9b0d99eed73080d606	k__Bacteria; p__WS1; c__; o__; f__; g__; s__	0.9999999537237738
db7e2ae4a15d9bfca0b50f81010065c2	k__Bacteria; p__Proteobacteria	0.718249599
04d56d33a0f5122d267cb029c8c084ae	k__Bacteria; p__Proteobacteria; c__Deltaproteobacteria; o__Syntrophobacterales; f__Syntrophobacteraceae; g__; s__	0.9999906553636663
841f29acf9d5bdf400ccca028dbbc6d3	k__Bacteria; p__Planctomycetes; c__Planctomycetia; o__Planctomycetales; f__Planctomycetaceae; g__Planctomyces; s__	0.9999999365310137
70bc2f3a3fe9afd3194125a54ff087fa	k__Bacteria; p__Proteobacteria; c__Betaproteobacteria; o__Burkholderiales; f__Alcaligenaceae; g__; s__	0.9973864532086097
94c125e2e7cf2f52a63afc260c1109b8	k__Bacteria; p__Proteobacteria; c__Deltaproteobacteria; o__FAC87; f__; g__; s__	0.9924236077420081
9cdea0505edb10262191dd43cc15fa46	k__Bacteria; p__Proteobacteria; c__; o__; f__; g__; s__	0.9999486971796715
67d33f8489d080584ea05f63eb5f9a79	k__Bacteria; p__Aquificae; c__Aquificae; o__Aquificales; f__Aquificaceae; g__Hydrogenobaculum; s__	1
df0595e1a0e7f74048bde540a0f74ebb	k__Bacteria; p__[Thermi]; c__Deinococci; o__Thermales; f__Thermaceae; g__Thermus; s__	0.9999999999996874
6d77e83d1044814040d08be86370362f	k__Bacteria; p__Aquificae; c__Aquificae; o__Aquificales; f__Aquificaceae; g__Hydrogenobaculum; s__	0.9999999999999574
96eaae1cbfb3dab9dba64577dc29b7b3	k__Bacteria; p__Nitrospirae; c__Nitrospira; o__Nitrospirales; f__[Thermodesulfovibrionaceae]; g__LCP-6; s__	0.9998109720439209
e1a80f895448a728b423de18414c672a	k__Bacteria; p__Bacteroidetes; c__Bacteroidia; o__Bacteroidales; f__; g__; s__	0.9994945866637771
25baf49ed6e057cce705ae52942c5adc	k__Bacteria; p__[Thermi]; c__Deinococci; o__Deinococcales; f__Trueperaceae; g__Truepera; s__	0.9941885938405217
2c0ae3bdd75c48ad5cdabcbc532b2333	k__Archaea; p__Crenarchaeota; c__Thermoprotei; o__Thermoproteales; f__Thermoproteaceae; g__Pyrobaculum; s__	0.9999999999204761
8d810a9edb47efaad82c57ee1fcef429	k__Bacteria; p__Planctomycetes; c__Planctomycetia; o__Pirellulales; f__Pirellulaceae; g__; s__	0.9999986898287062
ac6838f206ab3b277596393acf274711	k__Bacteria; p__EM19; c__; o__; f__; g__; s__	1
a75cbdacf9ae5c68a96790699476e3d0	k__Bacteria; p__Actinobacteria; c__Actinobacteria; o__Actinomycetales; f__Mycobacteriaceae; g__Mycobacterium; s__celatum	0.999728576
0a8e6d58fe160b7371103c5f035b3c6d	k__Bacteria; p__Proteobacteria; c__Deltaproteobacteria; o__Desulfuromonadales; f__Geobacteraceae; g__Geobacter; s__lovleyi	0.97173988
4319767001b27a7235f84e54ef5177e8	k__Bacteria; p__Proteobacteria; c__Betaproteobacteria; o__Thiobacterales; f__Thiobacteraceae; g__; s__	0.8188661836311544
f222fbd1db7ca9a0dbefdbf98c53dd3b	k__Bacteria; p__Planctomycetes; c__Planctomycetia; o__Gemmatales; f__Isosphaeraceae; g__; s__	0.9996959712465864
a8b6786cd18ffb7901b88116577271aa	k__Bacteria; p__Firmicutes; c__Clostridia; o__Clostridiales; f__[Tissierellaceae]; g__Anaerococcus; s__	1
e5101b6fb2792ab514f3d8ad81debda7	k__Bacteria; p__Planctomycetes; c__Planctomycetia; o__Gemmatales; f__Isosphaeraceae; g__; s__	0.9992730564280807
1475e67a802df76c792631f63831ef21	k__Bacteria; p__Bacteroidetes; c__Cytophagia; o__Cytophagales; f__Cytophagaceae; g__; s__	0.9997075648898913
eecba0290f01040a44dbcc2849e34c2e	k__Bacteria; p__; c__; o__; f__; g__; s__	0.9688301151649854
90c1277e7b26cc1cdf24883afe4c6855	k__Bacteria; p__[Thermi]; c__Deinococci; o__Deinococcales; f__Deinococcaceae; g__Deinococcus; s__geothermalis	0.9999940714678054
69ba8fcc378dfdff3dce9bf7b071d6ec	k__Bacteria; p__Chloroflexi; c__Thermomicrobia; o__Thermomicrobiales; f__; g__; s__	0.9999999999993321
6bd0e3c48ea6e1a2e6b6b3fe3a8aaa48	k__Bacteria; p__Acidobacteria; c__Solibacteres; o__Solibacterales; f__; g__; s__	0.9998426298946543
bab014fc1877426395cbd086d67585c0	k__Bacteria; p__Proteobacteria; c__Deltaproteobacteria; o__Bdellovibrionales; f__Bdellovibrionaceae; g__Bdellovibrio; s__	0.9999999999320579
0c3c009c30348566a20251b675bf3057	k__Bacteria; p__Proteobacteria; c__Epsilonproteobacteria; o__Campylobacterales; f__Helicobacteraceae; g__; s__	0.9964870939154001
d43c3eac77be15ea54d4dcd3ebd744e0	k__Bacteria; p__Firmicutes; c__Clostridia; o__Thermoanaerobacterales; f__Thermodesulfobiaceae; g__Thermodesulfobium; s__	0.9999999976638492
4183fc13c6fc76d26f18a2b0ef8c0d8e	k__Bacteria; p__Proteobacteria; c__Deltaproteobacteria; o__Thermodesulfobacteriales; f__; g__; s__	0.9999999999456151
e738b134f6289c6d94e0d2365076d2d4	k__Bacteria; p__Aquificae; c__Aquificae; o__Aquificales; f__Aquificaceae; g__; s__	0.995622751
839f8fc352335550f5f73504c342316a	k__Bacteria; p__Firmicutes; c__Clostridia; o__Clostridiales; f__Clostridiaceae; g__Thermoanaerobacterium; s__saccharolyticum	0.9994528822289732
64d7bc7a7077157c79770b520add0eb8	k__Bacteria; p__Chlorobi; c__OPB56; o__; f__; g__; s__	0.9999977238970286
3a61e27e301f529a7fac0276fba9d8ad	k__Archaea; p__Crenarchaeota; c__Aigarchaeota; o__[Caldiarchales]; f__[Caldiarchaceae]; g__; s__	0.9999999660010422
a4bb067d3c3a9799fddb8b4077019c47	k__Bacteria; p__Cyanobacteria; c__Gloeobacterophycideae; o__Gloeobacterales; f__Gloeobacteraceae; g__Gloeobacter; s__	1
815b89733b77e879e6108b93d7bcebbd	k__Bacteria; p__Proteobacteria; c__Alphaproteobacteria; o__Rhizobiales; f__Methylocystaceae; g__; s__	0.9999522965943104
359af69bc56449582959f262bb188196	k__Archaea; p__Euryarchaeota; c__Archaeoglobi; o__Archaeoglobales; f__Archaeoglobaceae; g__Archaeoglobus; s__	0.9999999998588152
00e255452123a3797c6a22e4047956a8	k__Archaea; p__Crenarchaeota; c__Thermoprotei; o__Desulfurococcales; f__Desulfurococcaceae; g__Thermogladius; s__cellulolyticus	0.8108186068551758
f1ec9c3919a835e2d3d25542d2940fb0	k__Bacteria; p__Chloroflexi; c__Anaerolineae; o__Caldilineales; f__Caldilineaceae; g__Caldilinea; s__	0.9999968170516732
8878031db4ac3c7b91333c19960b92a2	k__Bacteria; p__NKB19	0.9720866506967601
dadaf569b523a210b87bf6a2853655cf	k__Bacteria; p__Cyanobacteria; c__4C0d-2; o__MLE1-12; f__; g__; s__	0.9999999999990621
224e1b8f0547fcd9d2830eee4d22ed7b	k__Bacteria; p__Chloroflexi; c__Anaerolineae; o__Caldilineales; f__Caldilineaceae; g__Caldilinea; s__	0.9159267512337543
453ebacb54d85b1aa5920c3fdb8ce443	k__Bacteria; p__Proteobacteria; c__Deltaproteobacteria; o__Myxococcales; f__; g__; s__	0.9637137467077472
dde3495eb008b5e4b8e8a6c8d47208c7	k__Bacteria; p__Verrucomicrobia; c__[Pedosphaerae]; o__[Pedosphaerales]; f__auto67_4W; g__; s__	0.9999954470105673
f7f387fffd2b5da252f1c016e5011d81	k__Bacteria; p__Firmicutes; c__Clostridia; o__Thermoanaerobacterales; f__Caldicellulosiruptoraceae; g__Caldicellulosiruptor; s__saccharolyticus	0.9999999993363105
0a9a91ac5190d4c9b8beae99b6473de0	k__Bacteria; p__Aquificae; c__Aquificae; o__Aquificales; f__Aquificaceae; g__; s__	0.9999398776737087
c47d7cf7a33f07b9224d96bbafdfe6a8	k__Bacteria; p__Firmicutes; c__Clostridia; o__Clostridiales; f__[Mogibacteriaceae]; g__Mogibacterium; s__	0.9999999842698203
cd4b698da61fcd8d94be6289637e7d1f	k__Bacteria; p__Proteobacteria; c__Deltaproteobacteria; o__Thermodesulfobacteriales; f__; g__; s__	1
05c0adb2da1ff9b51d2d4485ed2da230	k__Bacteria; p__Spirochaetes; c__[Brevinematae]; o__[Brevinematales]; f__; g__; s__	0.9999999999244551
71988e407cbd8fb10414874ee7e52fae	k__Archaea; p__Crenarchaeota; c__Thermoprotei; o__Thermoproteales; f__Thermoproteaceae; g__; s__	0.999494538
ce78136a8f1ab50aab66034059135b34	k__Bacteria; p__Deferribacteres; c__Deferribacteres; o__Deferribacterales; f__Deferribacteraceae; g__; s__	0.9035966320462292
5134778235d6b968fd6eac95a2afa40d	k__Bacteria; p__Proteobacteria; c__Alphaproteobacteria; o__Rhodobacterales; f__Rhodobacteraceae; g__Paracoccus	0.9993052016972026
81b6e78611f15ddf2372ad44acf6b9ab	k__Bacteria; p__Proteobacteria; c__Alphaproteobacteria; o__Rhodospirillales; f__Acetobacteraceae; g__Acidisoma; s__	0.9999008252705187
4cd33716ff138f91a217090db69f7df6	k__Bacteria; p__OD1; c__; o__; f__; g__; s__	0.9977705825867565
a21ab66805deb2433d776041d9dfd61e	k__Bacteria; p__Proteobacteria; c__Deltaproteobacteria; o__Myxococcales; f__Cystobacterineae; g__; s__	0.9913984484953383
75cdcc4d9bb9fcf24e4d516372c91689	k__Bacteria; p__Acidobacteria; c__[Chloracidobacteria]; o__[Chloracidobacterales]; f__[Chloracidobacteraceae]; g__Candidatus Chloracidobacterium; s__	1
cf70a6e5b0f854e0f5960760b2562afe	k__Bacteria; p__Actinobacteria; c__Thermoleophilia; o__Solirubrobacterales; f__Conexibacteraceae; g__Conexibacter; s__	0.8927961966925652
375e6cc83c31aa813508d04455770a1f	k__Bacteria; p__Proteobacteria; c__Deltaproteobacteria; o__; f__; g__; s__	0.875161768
608cdf34cfcba49dffd4e418a44663d9	k__Bacteria; p__Nitrospirae; c__Nitrospira; o__Nitrospirales; f__[Thermodesulfovibrionaceae]; g__Thermodesulfovibrio; s__	0.9999999971268778
a5f864a49994bd513eb430739c4e59d4	k__Bacteria; p__Planctomycetes; c__Planctomycetia; o__Pirellulales; f__Pirellulaceae; g__; s__	0.9994199107254984
5923bd47484d23e3eae2e0bad60c0691	k__Bacteria; p__Cyanobacteria; c__Gloeobacterophycideae; o__Gloeobacterales; f__Gloeobacteraceae; g__Gloeobacter; s__	0.9999999966731963
c77ce8cc17c8de3aa1269665be0cecba	k__Bacteria; p__[Thermi]; c__Deinococci; o__Thermales; f__Thermaceae; g__Thermus; s__	0.9999999999995453
1415cbba430f8d48777c977bc7b834f9	k__Bacteria; p__Planctomycetes; c__Planctomycetia; o__Gemmatales; f__Gemmataceae; g__; s__	0.9999999626054723
a62b4893964f866196a358431392fb00	k__Bacteria; p__Proteobacteria; c__Gammaproteobacteria; o__Xanthomonadales; f__Sinobacteraceae; g__; s__	0.9999999967040054
99a9a97cb675b71bc2dcf508aa60feba	k__Bacteria; p__[Thermi]; c__Deinococci; o__Thermales; f__Thermaceae; g__Thermus; s__	0.9999999999770068
eb6b11918c280fb9b70d9f8a81a82d41	k__Bacteria; p__Planctomycetes; c__Planctomycetia; o__Gemmatales; f__Isosphaeraceae; g__; s__	0.9996590520128574
acb59afedcb85654b7b0f27453b270b3	k__Archaea; p__Crenarchaeota; c__Thaumarchaeota; o__Nitrosocaldales; f__Nitrosocaldaceae; g__Candidatus Nitrosocaldus; s__	0.9999999914996067
7c93766bad46096b0129ed4e1a07f4f2	k__Bacteria; p__Chlorobi; c__BSV26; o__C20; f__; g__; s__	0.9999960075140256
0cc2361ef2daeb67b145f178a6a80bcb	k__Bacteria; p__[Thermi]; c__Deinococci; o__Deinococcales; f__Trueperaceae; g__; s__	0.9999971121177315
e1582e5dfa5744e64bf07df419c70bd0	k__Bacteria; p__Armatimonadetes; c__OS-L; o__; f__; g__; s__	1
fd2e30f49a09eda2bc9391b566985910	k__Bacteria; p__Acidobacteria; c__Solibacteres; o__Solibacterales	0.9999999993085832
aa21aa9b38596c95cc4b8b2339d7dacd	k__Bacteria; p__Proteobacteria; c__Alphaproteobacteria; o__Rhodospirillales; f__Rhodospirillaceae; g__; s__	0.9303177060174778
864bff519d75608fe17c365aa6136467	k__Bacteria; p__[Thermi]; c__Deinococci; o__Thermales; f__Thermaceae; g__Thermus; s__	0.9999999999982236
8e40fde6aaa3b356de3ddc70db60e563	k__Bacteria; p__Proteobacteria; c__Alphaproteobacteria; o__Rhodospirillales; f__Acetobacteraceae; g__Acidocella; s__	0.9995850245054014
cfacdb734bf9ddcc5d78a4b333a9f2b3	k__Bacteria; p__Cyanobacteria; c__Gloeobacterophycideae; o__Gloeobacterales; f__Gloeobacteraceae; g__Gloeobacter; s__	0.9999999999187992
d7907543ecb6fdc1e29e00bc515bc843	k__Archaea; p__Crenarchaeota; c__Thaumarchaeota; o__Nitrososphaerales; f__Nitrososphaeraceae; g__Candidatus Nitrososphaera; s__gargensis	0.8470725296318445
caeb79b43d605e61e1821043b3ac883d	k__Bacteria; p__; c__; o__; f__; g__; s__	0.974564471
73a2da547b78db2fabf06bdb3bcc6557	k__Bacteria; p__Actinobacteria; c__Acidimicrobiia; o__Acidimicrobiales; f__; g__; s__	0.9992309811867038
148adaee46484f8254f4eeb8cb12a539	k__Bacteria; p__Planctomycetes; c__Planctomycetia; o__Gemmatales; f__Isosphaeraceae; g__; s__	0.9951388929669769
7e3f7fee328d45b407662bb20e87a255	k__Bacteria; p__Armatimonadetes; c__SJA-176; o__RB046; f__; g__; s__	0.9999999999993747
51ad0deb6331cb77f17cde5970059539	k__Bacteria; p__Firmicutes; c__Bacilli; o__Lactobacillales; f__Enterococcaceae; g__Enterococcus; s__	0.7406515753358014
cf1dcac7f5b9171da6ca66a1a5ae5b05	k__Bacteria; p__Chloroflexi; c__Ktedonobacteria; o__Thermogemmatisporales; f__Thermogemmatisporaceae; g__; s__	0.9999998049144855
213dbb1d8d11a61413877162e8a9f5ca	k__Bacteria; p__Acidobacteria; c__Acidobacteriia; o__Acidobacteriales; f__Acidobacteriaceae; g__; s__	0.9999119184146289
85678cb2d596a4046abe8267b2e0fe3c	k__Bacteria; p__Actinobacteria; c__Actinobacteria; o__Actinomycetales; f__Actinomycetaceae; g__Actinomyces; s__	0.8711621997615864
4029098410c532147c2d312e351ee81c	k__Bacteria; p__Proteobacteria; c__Alphaproteobacteria; o__Rhodospirillales; f__Acetobacteraceae; g__; s__	0.8987786030614419
54c249aaf3aaef33b9260e50a42b1f0d	k__Bacteria; p__Bacteroidetes; c__Bacteroidia; o__Bacteroidales; f__; g__; s__	0.99641237
9b5e6f7b5c6594b761ba17a0f7702c30	k__Bacteria; p__Chloroflexi; c__Ellin6529; o__; f__; g__; s__	0.999999984
e1c4e1bfb3c2b2d3edda8292964324a0	k__Bacteria; p__Nitrospirae; c__Nitrospira; o__Nitrospirales; f__[Leptospirillaceae]; g__Leptospirillum; s__	0.9999989546958182
bb31d56b2e5491711e4fe1ae72dd6dc3	k__Bacteria; p__OctSpA1-106; c__; o__; f__; g__; s__	1
47a2929cd29afd4b055b21688b63d3d1	k__Bacteria; p__Bacteroidetes	0.999999999
f706983d4da50d56aff461a9a4ebeac4	k__Bacteria; p__Spirochaetes; c__[Leptospirae]; o__[Leptospirales]; f__Leptospiraceae; g__Turneriella; s__	1
ddbff4dfbb126d135e4b68ebf9be649c	k__Bacteria; p__Planctomycetes; c__Phycisphaerae; o__CPla-3; f__; g__; s__	0.9999999999990621
c961fb3b9947688689749a21ce02c74b	k__Bacteria; p__Aquificae; c__Aquificae; o__Aquificales; f__Aquificaceae; g__; s__	0.9996583443186233
9cd8d737921ed7a31f60baf7fed48d2c	k__Bacteria; p__Proteobacteria; c__Deltaproteobacteria; o__Myxococcales; f__Cystobacterineae; g__; s__	0.9963200602943317
2c642165bfe459b7ecc6cc36476699c7	k__Bacteria; p__Proteobacteria; c__Gammaproteobacteria; o__Xanthomonadales; f__Sinobacteraceae; g__; s__	0.9999999288866829
9103e659fd3b3593d2a93162556e8b4d	k__Archaea; p__Crenarchaeota; c__MCG; o__; f__; g__; s__	0.9999977310365599
57f94f40c1b74c08a220abfd259d90ba	k__Bacteria; p__Chloroflexi; c__Anaerolineae; o__WCHB1-50; f__; g__; s__	0.9999982839083915
10254459767b7888a836acb221da4169	k__Bacteria; p__Proteobacteria; c__Alphaproteobacteria; o__Rhodospirillales; f__Acetobacteraceae; g__; s__	0.9989956225316774
b22ec5707d6afa2a3a9e434bf82ea1c0	k__Bacteria; p__Armatimonadetes; c__Chthonomonadetes; o__SJA-22; f__; g__; s__	0.9999999891750663
46c9f4e72cdb1139c711964d46b235c6	k__Bacteria; p__Bacteroidetes; c__[Saprospirae]; o__[Saprospirales]; f__Chitinophagaceae; g__; s__	0.9999651466554753
173ca1552c607c680889b30f43d7f026	k__Archaea; p__Crenarchaeota; c__Thaumarchaeota; o__Nitrososphaerales; f__Nitrososphaeraceae; g__Candidatus Nitrososphaera; s__SCA1145	0.9899466865605268
3dd4efc7f27c8ded710315fbdbc4d28f	k__Archaea; p__Crenarchaeota; c__MCG; o__pGrfC26; f__; g__; s__	0.9987066619199478
539f3199ba411e571447468b0eeed41f	k__Bacteria; p__Proteobacteria; c__Gammaproteobacteria; o__Acidithiobacillales; f__Acidithiobacillaceae; g__Acidithiobacillus; s__	0.9944657802792222
289946a73e6a1212523262284f72d19e	k__Bacteria; p__Armatimonadetes; c__SJA-176; o__GAB-B06; f__; g__; s__	0.9999999934727839
e12b5901da5f5f10f9829303a09094c4	k__Bacteria; p__AC1; c__SHA-114; o__; f__; g__; s__	0.9999799885191593
4f6495f1abdcb6b065be4800c9f6acb1	k__Archaea; p__Crenarchaeota; c__Thermoprotei; o__Thermoproteales; f__Thermofilaceae; g__; s__	0.9999996564475446
1d8ff6bb5b68afce2c43897fd4996166	k__Bacteria; p__Actinobacteria; c__Acidimicrobiia; o__Acidimicrobiales; f__; g__; s__	0.9999986459264748
4e0aee4e741333c715b45c8f7cf7ece7	k__Archaea; p__Crenarchaeota; c__Aigarchaeota; o__[Caldiarchales]; f__[Caldiarchaceae]; g__; s__	0.9999999999906066
7b0762625ae197a8c1e02f9add58c25b	k__Archaea; p__Euryarchaeota; c__Thermoplasmata; o__E2; f__[Methanomassiliicoccaceae]; g__Coxiella; s__burnetii	0.8554399564222835
2e152605b91586602424052b638854f2	k__Bacteria; p__Proteobacteria; c__Deltaproteobacteria; o__Syntrophobacterales; f__Syntrophobacteraceae; g__; s__	0.9998529745436571
878345e6030513d90eb4cbba2819eb05	k__Bacteria; p__; c__; o__; f__; g__; s__	0.88393377
500e347191c81b6cc239fffcbbe228b2	k__Bacteria; p__Firmicutes; c__Bacilli; o__Bacillales; f__Bacillaceae; g__Bacillus; s__	0.8881123043460527
64782416285b01ba7dfea63da806bce5	k__Bacteria; p__Acidobacteria; c__TM1; o__; f__; g__; s__	0.9999999527848484
fd56c8f6203dfbd3aace96345ba36cf5	k__Bacteria; p__Cyanobacteria; c__4C0d-2; o__MLE1-12; f__; g__; s__	0.9999999999930651
06a7d17d3cd1e59dd27673e031c4f8ff	k__Bacteria; p__Actinobacteria; c__Actinobacteria; o__Actinomycetales; f__Cellulomonadaceae	0.8842287476482759
84f94c91056f013b2bcfbfe962e51b27	k__Bacteria; p__SC4; c__; o__; f__; g__; s__	0.9999983330919628
d5d442367c68afab7d20e2101926a4ac	k__Bacteria; p__Firmicutes; c__Clostridia; o__Clostridiales; f__Peptostreptococcaceae; g__[Clostridium]; s__ghonii	0.7743212485242091
1128955fec8cb89a66f492e440026551	k__Bacteria; p__Planctomycetes; c__Planctomycetia; o__Gemmatales; f__Isosphaeraceae; g__; s__	0.9327003250490922
562c05933b4256ca9c3dc1bc57431bcf	k__Bacteria; p__Proteobacteria; c__Deltaproteobacteria; o__BPC076; f__; g__; s__	0.8667948136183207
1b7cb016a749562e11666a9a09075518	k__Bacteria; p__Aquificae; c__Aquificae; o__Aquificales; f__Aquificaceae; g__Hydrogenobaculum; s__	0.9999999999997726
e836bea5a0b40a6bd127f1e790cdb82a	k__Bacteria; p__Chloroflexi; c__Ktedonobacteria; o__Elev-1554; f__; g__; s__	0.9999972400261472
b7bc5ebe289a1450b0d1038b3c5a2bf3	k__Bacteria; p__[Thermi]; c__Deinococci; o__Thermales; f__Thermaceae; g__Thermus; s__	0.9999999999973852
13fbe3d8b15102320955097f8f0cda8c	k__Bacteria; p__Chloroflexi; c__Anaerolineae; o__SHA-20; f__; g__; s__	0.9993185550106212
7d67e85cdd320a6e3c0d15248ec4e203	k__Bacteria; p__Planctomycetes; c__Planctomycetia; o__Gemmatales; f__Isosphaeraceae; g__; s__	0.999941797
1027d8dae8f00b5c56696d2831dcff6c	k__Bacteria; p__Chlamydiae; c__Chlamydiia; o__Chlamydiales; f__Parachlamydiaceae; g__Candidatus Protochlamydia; s__	0.9999735708281287
2b51febd5244bdf892b9f4f6c705027f	k__Bacteria; p__EM19; c__; o__; f__; g__; s__	1
d56d6c3b2876e37564b747ecb80f54bc	k__Bacteria; p__Planctomycetes; c__Planctomycetia; o__Gemmatales; f__Isosphaeraceae; g__; s__	0.9998692095120659
ef42c22f5aa35d12bc0249c9f05f5601	k__Bacteria; p__BRC1; c__PRR-11; o__; f__; g__; s__	0.9990541257815404
39a43fd40ba0e8063429cbe05b1786a3	k__Bacteria; p__Chloroflexi; c__SHA-26; o__; f__; g__; s__	0.8630995153314517
b9cdc1168f55ae1d69bb84afe3206a75	k__Bacteria; p__Chlorobi; c__Ignavibacteria; o__SM1H02; f__; g__; s__	0.9999999999237019
b47c305559df48c46a6f6a6b1c0d2a3e	k__Bacteria; p__WPS-2; c__; o__; f__; g__; s__	0.722973682
89d285b0bd858f8f7b785a3604eb4586	k__Bacteria; p__Planctomycetes; c__Planctomycetia; o__Pirellulales; f__Pirellulaceae; g__; s__	0.9994600833174367
ed705f5350f165c14ca66ba504e9d403	k__Bacteria; p__Bacteroidetes; c__Bacteroidia; o__Bacteroidales; f__; g__; s__	0.9142731400120535
fad3ed0009df7d2785729d1197d4ffc7	k__Bacteria; p__Aquificae; c__Aquificae; o__Aquificales; f__Aquificaceae; g__; s__	0.99850723
842f0ac86dffc94ec7435b3e4a47f3f5	k__Bacteria; p__Chloroflexi; c__Ktedonobacteria; o__JG30-KF-AS9; f__; g__; s__	0.9999999999816964
8678b232eebfb7d4518ddc2c17e0ca0b	k__Bacteria; p__OctSpA1-106; c__; o__; f__; g__; s__	1
c0a8ecdeb78c472d4502603b3f2b7cfc	k__Bacteria; p__Proteobacteria; c__Alphaproteobacteria; o__Rhodobacterales; f__Rhodobacteraceae; g__Rubellimicrobium; s__	0.9999296107159591
a18d83bf170917de320719c91f75f798	k__Archaea; p__Crenarchaeota; c__MCG; o__pGrfC26; f__; g__; s__	0.9999831488878508
86e99d4d74bd2eb992a59bf8b5f4524d	k__Bacteria; p__Acidobacteria; c__Acidobacteriia; o__Acidobacteriales; f__Koribacteraceae; g__; s__	0.9999987215756151
a7e09579fba45be0628248120df52b5c	k__Bacteria; p__; c__; o__; f__; g__; s__	0.9770000355058295
d71b9bc716f01925aa31f57aa7917fae	k__Bacteria; p__Chloroflexi; c__Anaerolineae; o__SHA-20; f__; g__; s__	0.9932717021537368
ddd4103a72b491eb15b127d9707e0e39	k__Bacteria; p__[Thermi]; c__Deinococci; o__Deinococcales; f__Deinococcaceae; g__Deinococcus; s__murrayi	0.862087733
3b6ae6e7c1e291ce19e3df384f1dd63d	k__Bacteria; p__[Thermi]; c__Deinococci; o__Thermales; f__Thermaceae; g__Thermus; s__	0.9999999999994031
17526035640befac21d846d18ff28a2d	k__Bacteria; p__Proteobacteria; c__Deltaproteobacteria	0.8818920520587251
994bc393273e1f5fff1a3f7bcaf4e443	k__Bacteria; p__Proteobacteria; c__Deltaproteobacteria; o__BPC076; f__; g__; s__	0.9998765278690886
7a20bcf7937ac21ef57bf7532ed20020	k__Bacteria; p__Proteobacteria; c__Alphaproteobacteria; o__Rhodospirillales; f__Rhodospirillaceae; g__; s__	0.9956208910266807
8564ec7ff360c8fc1fd13275d112de9e	k__Bacteria; p__Spirochaetes; c__[Brachyspirae]; o__[Brachyspirales]; f__Brachyspiraceae; g__; s__	0.9999999998739781
f469e0287e5983bde37f7b4b802af847	k__Archaea; p__Euryarchaeota	0.838191449
c6f8c37159ea9d483cb88c408e543876	k__Bacteria; p__; c__; o__; f__; g__; s__	0.7787132804299962
358e3605810533428ce1f6f97e06146c	k__Bacteria; p__Proteobacteria; c__Alphaproteobacteria; o__Rickettsiales; f__; g__; s__	0.9833981047774184
678b0662d6b8cfc2a399f154fe516a2e	k__Bacteria; p__Cyanobacteria; c__Nostocophycideae; o__Nostocales; f__; g__; s__	0.9999996922529467
7449f3721ebefcaee0a498389d09e946	k__Bacteria; p__Bacteroidetes; c__SM1A07; o__; f__; g__; s__	0.9952889384043694
7c6889c7f8991784553a3336c5dc3638	k__Bacteria; p__Acidobacteria; c__Acidobacteria-6; o__iii1-15; f__; g__; s__	0.9990160365637014
ee51294fbca73f534da6d375cbccad8f	k__Bacteria; p__Firmicutes; c__Bacilli; o__Bacillales; f__Alicyclobacillaceae; g__Alicyclobacillus; s__acidocaldarius	0.9293684182520815
c3c4c15936a2e4be03381fd609177f2d	k__Bacteria; p__Chloroflexi; c__Ellin6529; o__; f__; g__; s__	0.9998956274044631
16239ace466c9fabf4a107770cf0d952	k__Bacteria; p__Firmicutes; c__Bacilli; o__Bacillales; f__Alicyclobacillaceae; g__; s__	0.9998672431184583
6a476ec7c4d2a47b891728a79d111126	k__Bacteria; p__GAL15; c__; o__; f__; g__; s__	0.9999997957251661
68f9bd765099bbf72df8991d651063fa	k__Bacteria; p__Chloroflexi; c__Anaerolineae; o__WCHB1-50; f__; g__; s__	0.999999874
2115e0d65b7466487d68694bba346552	k__Bacteria; p__Firmicutes; c__Clostridia; o__Clostridiales; f__Peptococcaceae; g__Desulfosporosinus; s__meridiei	0.9999954817442682
eed8d89f9294f2c8fe835a05f3b533b5	k__Bacteria; p__Proteobacteria; c__Deltaproteobacteria; o__Bdellovibrionales; f__Bacteriovoraceae; g__; s__	0.9999999999739941
1648db05fc12477abc648872ae3bc362	k__Bacteria; p__Chloroflexi; c__Anaerolineae; o__WCHB1-50; f__; g__; s__	0.9999997124774596
10d195f8800637a74c56a908a868d79c	k__Bacteria; p__Proteobacteria; c__Deltaproteobacteria; o__Myxococcales; f__; g__; s__	0.9995322992267053
0df1ec9aa9c555621165dd88e339863c	k__Bacteria; p__Proteobacteria; c__Gammaproteobacteria; o__Legionellales; f__Coxiellaceae; g__; s__	0.9876325435858135
c35cac07afd72add19f40a85051c66bc	k__Bacteria; p__Chloroflexi; c__Chloroflexi; o__[Roseiflexales]; f__[Roseiflexaceae]; g__Roseiflexus; s__	0.9999999999999716
a145fac3e06df9ef7f9fcb2f0909efc9	k__Bacteria; p__Cyanobacteria; c__Synechococcophycideae; o__Pseudanabaenales; f__Pseudanabaenaceae; g__Leptolyngbya; s__	0.8857656589088275
b15472d2576ae950403829fa55bb02b4	k__Archaea; p__Crenarchaeota; c__pUWA2; o__; f__; g__; s__	1
4a78bad2f4894d6b8adeb47d7a6bc4b7	k__Bacteria; p__Verrucomicrobia; c__[Pedosphaerae]; o__[Pedosphaerales]; f__; g__; s__	0.9996950618925559
8a0ebbe2e43a3f19de680e22be66a5d5	k__Bacteria; p__Chloroflexi; c__Ellin6529; o__; f__; g__; s__	0.9999999999967457
59b166bc6210d37a7bccd4c00f7391e8	k__Bacteria; p__Proteobacteria; c__Alphaproteobacteria; o__Rhizobiales; f__Hyphomicrobiaceae; g__Rhodoplanes; s__	0.998190793
e5db45e7936380b7368da550396c0667	k__Archaea; p__Euryarchaeota; c__Methanomicrobia; o__Methanocellales; f__Methanocellaceae; g__Methanocella; s__	0.9999999999870539
dfea8e2e6a7c6e4dfb15d31a0af36b39	k__Bacteria; p__Chloroflexi	0.9929676300281011
59390227e4dbd7ec62a287041c6e80a4	k__Bacteria; p__OctSpA1-106; c__; o__; f__; g__; s__	1
a29f514d4def3701532e065d2b06faf8	k__Bacteria; p__Actinobacteria; c__Acidimicrobiia; o__Acidimicrobiales; f__Acidimicrobiaceae; g__Acidimicrobium; s__	0.9999557283380043
eae76a5a142e476c3490d09bf1a54f2f	k__Bacteria; p__Proteobacteria; c__Alphaproteobacteria; o__Rhodospirillales; f__Acetobacteraceae; g__Acidocella; s__	0.9999999941021258
37567c02744645c86f46e63fbd363b75	k__Bacteria; p__Proteobacteria; c__Gammaproteobacteria; o__Xanthomonadales; f__Xanthomonadaceae; g__Xanthomonas; s__campestris	0.7969134105710821
1c3fde9f3957c22d8971541e5f05053a	k__Bacteria; p__WPS-2; c__; o__; f__; g__; s__	0.9999999207923369
477de9219407679e3a320244bbf90d6e	k__Bacteria; p__OP9; c__OPB46; o__OPB72; f__; g__; s__	0.999999999
07e8f86f9162420d94883c5874069589	k__Bacteria; p__Chloroflexi; c__Ktedonobacteria; o__Thermogemmatisporales; f__Thermogemmatisporaceae; g__; s__	0.9999856748075799
905b41b78cc971d558aec1ec1e8a3bf1	k__Bacteria; p__Chlorobi; c__OPB56; o__; f__; g__; s__	0.9999958097836237
44fb1dd196c8ee2af6a0187ef43f3425	k__Bacteria; p__OD1; c__; o__; f__; g__; s__	0.9940364172744185
3fb6b8987719480a53b5467a3ef2ddaa	k__Bacteria; p__Proteobacteria; c__Alphaproteobacteria; o__Rhizobiales; f__Bradyrhizobiaceae; g__Bradyrhizobium	0.769657321
ec42e589696d63274686fc77c6c34901	k__Archaea; p__Crenarchaeota; c__Aigarchaeota; o__[Caldiarchales]; f__[Caldiarchaceae]; g__; s__	0.9999999998536566
0fde4cc59a68bc487341076700e528d3	k__Bacteria; p__Planctomycetes; c__Planctomycetia; o__Gemmatales; f__Isosphaeraceae; g__; s__	0.999883052
18840f55f32901b00d31cfacb28e8ea0	k__Bacteria; p__Planctomycetes; c__Planctomycetia; o__Gemmatales; f__Gemmataceae; g__Gemmata; s__	0.9999525429438275
39c973d9291e94b76031dcb8067a3430	k__Bacteria; p__Planctomycetes; c__Planctomycetia; o__Gemmatales; f__Isosphaeraceae; g__; s__	0.9999994672404424
007c5f014cdf79efee509864c81cf59c	k__Bacteria; p__Firmicutes; c__Bacilli; o__Bacillales; f__Alicyclobacillaceae; g__Alicyclobacillus; s__	0.9999999277746693
c8e86250831ea64133beeb0202777e4b	k__Bacteria; p__Aquificae; c__Aquificae; o__Aquificales; f__Aquificaceae; g__; s__	0.9991095563512957
22e191fdbdf9bc7311d42bb8e86363bc	k__Bacteria; p__Actinobacteria; c__Actinobacteria; o__Actinomycetales; f__Mycobacteriaceae; g__Mycobacterium; s__	0.9653929765437671
6197a523fae9d239e6135c0f0548ab14	k__Bacteria; p__Proteobacteria; c__Betaproteobacteria; o__Rhodocyclales; f__Rhodocyclaceae; g__Hydrogenophilus; s__	0.9999980565971908
ad4491df2aa2a9d107efeb75973869b9	k__Bacteria; p__Proteobacteria; c__Gammaproteobacteria; o__Pasteurellales; f__Pasteurellaceae; g__Haemophilus	0.9967171238133187
97173fb940909da93a494a0be8124294	k__Bacteria; p__Proteobacteria; c__Epsilonproteobacteria; o__Campylobacterales; f__Helicobacteraceae; g__; s__	0.9928178419929565
6f8f7179dfd802d08a9851ffcfb03f52	k__Bacteria; p__Proteobacteria; c__Gammaproteobacteria; o__Legionellales; f__Legionellaceae; g__Legionella; s__	0.9647802967523096
23c7c3fd870f725343a688bfe8041dba	k__Bacteria; p__Chlorobi; c__; o__; f__; g__; s__	0.9999999999816112
145e3940c0ef78a0f1fc2cc2662b68f3	k__Bacteria; p__OD1; c__; o__; f__; g__; s__	0.9999564430660252
f511d463f093917f41432158e81f6133	k__Archaea; p__Crenarchaeota; c__Thermoprotei; o__Thermoproteales; f__Thermoproteaceae; g__; s__	0.9969017716226836
d4f84db32c06458f1f9603a38a64095e	k__Bacteria; p__Chloroflexi; c__Anaerolineae; o__WCHB1-50; f__; g__; s__	0.9999999080820074
7e803945fd4290c33d5ea4eb8e702926	k__Bacteria; p__EM3; c__; o__; f__; g__; s__	0.9999999999933067
49173a26efa9ad61acda9c6662a6118c	k__Bacteria; p__Firmicutes; c__Bacilli; o__Bacillales; f__Bacillaceae; g__Bacillus; s__thermoamylovorans	0.9911998313087228
b60f9ffd896ff0fccdb36cc0795ba4b2	k__Bacteria; p__Acidobacteria; c__OS-K; o__; f__; g__; s__	0.9999993120335895
9281cc26cb46db937af2876487dc53f8	k__Bacteria; p__Firmicutes; c__Bacilli; o__Bacillales; f__Bacillaceae; g__Geobacillus; s__	0.8498135133782735
e0681b494b9a065667d56097cc74cedd	k__Bacteria; p__Acidobacteria; c__Acidobacteria-6; o__iii1-15; f__; g__; s__	0.9999019391687435
e2ebbbf072960ddbe5719afd82f4a0b2	k__Bacteria; p__EM19; c__; o__; f__; g__; s__	1
937a02770e3919d8fe8cacb946d8724e	k__Archaea; p__Crenarchaeota; c__MBGA; o__; f__; g__; s__	0.9999999999126459
66ade92ef1cff68df62781dfa2514677	k__Archaea; p__Crenarchaeota; c__Aigarchaeota; o__[Caldiarchales]; f__; g__; s__	1
084405ef923ba2c60b68d621a6da8d55	k__Bacteria; p__Actinobacteria; c__Acidimicrobiia; o__Acidimicrobiales; f__; g__; s__	0.9992189716447655
a4be36db6f0e4eb3f375d2006ebec3e9	k__Bacteria; p__Proteobacteria	0.7941814305918362
23e11f3a69bea5e52644e66e50cf7c4f	k__Bacteria; p__Proteobacteria; c__Gammaproteobacteria; o__Xanthomonadales; f__Sinobacteraceae; g__; s__	0.9999999926612873
281cb6953f7d24bfceaaff4d4be45093	k__Archaea; p__Crenarchaeota; c__Thermoprotei; o__Thermoproteales; f__Thermoproteaceae; g__; s__	0.9926989321784386
6b00f0dc8d3168679fab2cd31bcd4d45	k__Bacteria; p__Armatimonadetes; c__; o__; f__; g__; s__	0.9999999921907659
a6cf73ccd805749751addd6c261d50cd	k__Bacteria; p__Proteobacteria; c__Gammaproteobacteria; o__Legionellales; f__Coxiellaceae; g__; s__	0.9751431955210883
93cdf828d2f3545b836818283c562afe	k__Bacteria; p__Bacteroidetes; c__Bacteroidia; o__Bacteroidales; f__Prevotellaceae; g__Prevotella; s__	0.9979120734861336
baede9fe69bc814b707d2bce3bf759c8	k__Bacteria; p__Bacteroidetes; c__[Saprospirae]; o__[Saprospirales]; f__Chitinophagaceae; g__; s__	0.9998427981252639
958dc7a47b0ed0656f20d813c944993a	k__Bacteria; p__Proteobacteria; c__Deltaproteobacteria; o__Syntrophobacterales; f__Syntrophobacteraceae; g__; s__	0.9999948696215041
465ad1f0bca62f81314465d74378858f	k__Archaea; p__[Parvarchaeota]; c__[Micrarchaea]; o__[Micrarchaeles]; f__; g__; s__	0.8962319470100876
7dfc14c68de9451098585dcdbc8eda16	k__Bacteria; p__Chloroflexi; c__S085; o__; f__; g__; s__	0.9998887553810611
8ab328efacf7a269f478f00c8a22c7f7	k__Bacteria; p__Actinobacteria; c__Acidimicrobiia; o__Acidimicrobiales; f__EB1017; g__; s__	0.9999994869732128
bc220da7b4bd7fd53665a5c12d4220e2	k__Bacteria; p__Actinobacteria; c__; o__; f__; g__; s__	0.9983016810958262
cf377e30e19e44adbbda7baf7debba58	k__Bacteria; p__Armatimonadetes; c__OS-L; o__; f__; g__; s__	1
83b7fcf13e249afbb1f05dd4bb9f06bc	k__Bacteria; p__Proteobacteria; c__Deltaproteobacteria; o__MIZ46; f__; g__; s__	0.9999999999998721
8e2abc2380c001e66ef18581181f6c2e	k__Bacteria; p__Planctomycetes; c__Planctomycetia; o__Gemmatales; f__Gemmataceae; g__Gemmata; s__	0.9970677905986352
753a42a51f0748ee5099ef26184ab048	k__Bacteria; p__EM3; c__; o__; f__; g__; s__	0.9999999999947704
6985b6b928a57e9ce1e3dcd3be502c1c	k__Bacteria; p__Aquificae; c__Aquificae; o__Aquificales; f__Aquificaceae; g__; s__	0.9999590976360108
20c9f28c636627e515652698500cb47d	k__Bacteria; p__Planctomycetes; c__Planctomycetia; o__Gemmatales; f__Gemmataceae; g__; s__	0.9999427744623666
a7f500c2f7aa24f10bf837ad5dbc33df	k__Archaea; p__Crenarchaeota; c__MBGA; o__; f__; g__; s__	0.999995239
e6e538a39ab9117b0c4b36902626526d	k__Bacteria; p__Chloroflexi	0.956149223
44a07bef179c3db16d2fccc5a5b3ac54	k__Bacteria; p__Proteobacteria; c__Deltaproteobacteria; o__Syntrophobacterales; f__Syntrophobacteraceae; g__Desulfacinum; s__	0.9999994838404458
6e5d47f6446b08a610195c55ad107446	k__Archaea; p__Euryarchaeota; c__Thermoplasmata; o__Thermoplasmatales; f__BSLdp215; g__; s__	0.9999999999998437
f97b65de3cb16075cd99ae5bd7cf53d6	k__Bacteria; p__Aquificae; c__Aquificae; o__Aquificales; f__Hydrogenothermaceae; g__; s__	0.875005699
4566c882bc7413b1903b8f7a49cce118	k__Bacteria; p__Proteobacteria; c__Gammaproteobacteria; o__Xanthomonadales; f__Xanthomonadaceae; g__; s__	0.9995859601590066
68ac810ba2fcf7e2351f1bf1ec012fb4	k__Bacteria; p__EM3; c__; o__; f__; g__; s__	0.9999999999984652
a58afe15d1928629ce994be279763fed	k__Archaea; p__Euryarchaeota; c__Thermoplasmata; o__Thermoplasmatales; f__Picrophilaceae; g__Thermogymnomonas; s__	0.999999999
1a1a9bf5a1ee40333b10d51fd6ae23a1	k__Bacteria; p__Proteobacteria; c__Betaproteobacteria; o__Burkholderiales; f__Alcaligenaceae; g__; s__	0.997679196
c255450be9edddca124eed4a6c0d81cc	k__Bacteria; p__Proteobacteria; c__Alphaproteobacteria; o__Rhizobiales; f__Hyphomicrobiaceae; g__Hyphomicrobium; s__	0.8011207955146636
ca401018586a18af9fb319e9d9fa5623	k__Bacteria; p__Bacteroidetes; c__Bacteroidia; o__Bacteroidales; f__; g__; s__	0.9966620186679747
53bcc9b632a8adfaf1bf921fa29c1bc9	k__Bacteria; p__Cyanobacteria; c__4C0d-2; o__MLE1-12; f__; g__; s__	0.9999997921840349
7838ee6810f0b2e20fddc02fbfdefab0	k__Bacteria; p__Acidobacteria; c__Acidobacteria-6; o__iii1-15; f__; g__; s__	0.9999999306427181
fde4d665336a8bcd6784647894bce636	k__Bacteria; p__Proteobacteria; c__Deltaproteobacteria; o__Thermodesulfobacteriales; f__; g__; s__	0.999996618
b313c0b8e2665e021e58a1ec930fea56	k__Bacteria; p__Aquificae; c__Aquificae; o__Aquificales; f__Hydrogenothermaceae; g__; s__	0.7483016620479943
9528738ec8d116529a42c8a7d9d6abe9	k__Bacteria; p__Chlorobi; c__OPB56; o__; f__; g__; s__	0.9999944588711331
a8fc82944f1e466c7bd6d69b5a635eb0	k__Bacteria; p__Actinobacteria; c__Thermoleophilia; o__; f__; g__; s__	0.9999999623640725
d184f5538cfecf3a618aca93e99a1d77	k__Bacteria; p__OD1; c__; o__; f__; g__; s__	0.9999999060974902
07d8e3519504ccbb6c1b9f488e319259	k__Bacteria; p__EM19; c__; o__; f__; g__; s__	1
01f2c5d778843521aa1a7018406cd288	k__Archaea; p__Crenarchaeota; c__Aigarchaeota; o__; f__; g__; s__	0.9999999951734537
c5037a73f3db58a26bafae234e700275	k__Bacteria; p__Bacteroidetes	0.9871379632770432
2c4f04d3bde84879854d350a72a3c1cf	k__Bacteria; p__; c__; o__; f__; g__; s__	0.9832143367332244
9cad5341c0880c70339c02764ce7f034	k__Bacteria; p__Aquificae; c__Aquificae; o__Aquificales; f__Aquificaceae; g__; s__	0.9994157760761277
682ee0d4cc2f2e9fee8dfe1c3b901ba2	k__Bacteria; p__OD1; c__; o__; f__; g__; s__	0.9941985530330238
866b8f5fa168735592a2e2b5dd4eda5f	k__Bacteria; p__Acidobacteria; c__Solibacteres; o__Solibacterales; f__Solibacteraceae; g__Candidatus Solibacter; s__	0.9996372364645275
fc3894373ab4e9094ce50551b6696134	k__Archaea; p__Euryarchaeota; c__Thermoplasmata; o__Thermoplasmatales; f__Picrophilaceae; g__Thermogymnomonas; s__	0.9999999998306208
f357b63d483b490cf9020b44c8e8d4fb	k__Bacteria; p__Chlorobi; c__Chlorobia; o__[Chloroherpetales]; f__SM1B02; g__; s__	0.9999999999763531
54027be45fdfea23b2b9e5d33956ef19	k__Bacteria; p__Proteobacteria; c__Alphaproteobacteria; o__Rhizobiales; f__Beijerinckiaceae; g__Beijerinckia; s__	0.7048411803320495
8efbc5a5cdcbad4cda64de27026012cd	k__Archaea; p__Crenarchaeota; c__MCG; o__pGrfC26; f__; g__; s__	0.9999359812195925
870f02db1d3ea9a96d0a4b441b124aa9	k__Bacteria; p__Proteobacteria; c__Gammaproteobacteria; o__Acidithiobacillales; f__Acidithiobacillaceae; g__Acidithiobacillus	0.9999999869202036
481c383e6d3c4286b39301fa49261e65	k__Archaea; p__Crenarchaeota; c__MCG; o__; f__; g__; s__	0.999948058
184786c83c68c3cc4e75d06b789ea9cb	k__Bacteria; p__Spirochaetes; c__[Brevinematae]; o__[Brevinematales]; f__; g__; s__	0.9999999999998437
ee9a44a8ee6a7118c2a08d948ce53f99	k__Bacteria; p__Proteobacteria; c__Alphaproteobacteria; o__Sphingomonadales; f__Erythrobacteraceae; g__Erythromicrobium; s__	0.7866956862162648
36db54d0f242856fd4bb51b59de31d47	k__Bacteria; p__Chlamydiae; c__Chlamydiia; o__Chlamydiales; f__Rhabdochlamydiaceae; g__Candidatus Rhabdochlamydia; s__	0.995442669
0baf6a6061ad6b90e07ea00ca1bdb802	k__Bacteria; p__; c__; o__; f__; g__; s__	0.9881206029765086
ce8ca82bae712cbe4fef67fefd3e6009	k__Bacteria; p__Actinobacteria; c__Actinobacteria; o__Actinomycetales; f__Micrococcaceae; g__Kocuria	0.9976870055491521
b2fddef38098d6532a02c1517f2368f4	k__Bacteria; p__Firmicutes; c__Clostridia; o__Clostridiales; f__Clostridiaceae; g__Caloramator; s__	0.9999992753703492
cd309904bf0ddf0ac8f01269519a06b7	k__Bacteria; p__OD1; c__; o__; f__; g__; s__	0.999999939
76c73ff0c37be7e4a44a52cf8b922d82	k__Bacteria; p__Chloroflexi; c__Anaerolineae; o__SHA-20; f__; g__; s__	0.9937794498683773
f02061e3fa187af75158b5cfadf65321	k__Bacteria; p__Chloroflexi; c__Anaerolineae; o__; f__; g__; s__	0.9004662346552318
a94d8fee872266a54b1e5706d6bcfbac	k__Bacteria; p__Proteobacteria; c__Alphaproteobacteria; o__Rickettsiales; f__Rickettsiaceae; g__; s__	0.9999984464119069
9727821004a176ca8a156f2fad4a9576	k__Bacteria; p__Proteobacteria; c__Betaproteobacteria; o__MND1; f__; g__; s__	0.9999999428486762
d4a5eb7adca281d01734361f73f69693	k__Bacteria; p__Proteobacteria; c__Alphaproteobacteria; o__Rhodospirillales; f__Acetobacteraceae; g__; s__	0.9393298432564844
101e388bbbff2ad69ab03316b7581e7e	k__Bacteria; p__Chloroflexi; c__Anaerolineae; o__; f__; g__; s__	0.9997381105102283
80468736c18e8c0fd80c5eee3e20b38b	k__Bacteria; p__Proteobacteria; c__Alphaproteobacteria; o__Rhodospirillales; f__Rhodospirillaceae; g__; s__	0.9852887444487184
bbd2a3eb20013859f36b93c068d0d32b	k__Bacteria; p__Planctomycetes; c__Planctomycetia; o__Pirellulales; f__Pirellulaceae; g__; s__	0.9840258935795106
b01f7dca016a1bbbe18297ace75a28f0	k__Bacteria; p__Proteobacteria; c__Alphaproteobacteria; o__Rhodospirillales; f__Acetobacteraceae; g__Acidocella; s__	0.9999943227692687
317e891e01f48478d1835cc35d26838a	k__Bacteria; p__Planctomycetes; c__Planctomycetia; o__Gemmatales; f__Isosphaeraceae; g__; s__	0.9999433301372128
28c68e794c8ee409abd5d6d515f52b28	k__Bacteria; p__Proteobacteria; c__Gammaproteobacteria; o__; f__; g__; s__	0.9544416531583741
9f2cd3c7a2ad4c0fb6390cb2baf40a35	k__Bacteria; p__Acidobacteria; c__Holophagae; o__Holophagales; f__Holophagaceae; g__Geothrix; s__	0.9848118644541051
9ba19b24a202e4c2d37ed8bbbd7afaa0	k__Bacteria; p__Planctomycetes; c__Planctomycetia; o__Gemmatales; f__Isosphaeraceae; g__; s__	0.9991201273885115
40f802509abc711a28c8eab819c29927	k__Bacteria; p__Aquificae; c__Aquificae; o__Aquificales; f__Aquificaceae; g__; s__	0.9972118385706886
4678a93a5e52129e9626d1b5c6b90c2d	k__Bacteria; p__Planctomycetes; c__Planctomycetia; o__Gemmatales; f__Gemmataceae; g__; s__	0.9999992735331854
ba11eb99dcedc981efe4d6a7db2bbecb	k__Bacteria; p__Proteobacteria; c__Deltaproteobacteria; o__Bdellovibrionales; f__Bdellovibrionaceae; g__Bdellovibrio; s__	0.9999999995123829
d4146343edd57c6d90b7843b80f397c8	k__Bacteria; p__Nitrospirae; c__Nitrospira; o__Nitrospirales; f__[Thermodesulfovibrionaceae]; g__Thermodesulfovibrio; s__	0.9999999798668855
5976a7cdc11a467be085a8f18ec2c844	k__Archaea; p__Crenarchaeota; c__MCG; o__pGrfC26; f__; g__; s__	0.9999510786247404
51e85371deee7ce8be14618076fac956	k__Bacteria; p__Acidobacteria; c__[Chloracidobacteria]; o__[Chloracidobacterales]; f__[Chloracidobacteraceae]; g__Candidatus Chloracidobacterium; s__	0.9999999999999858
8e0e2a2a94e238d5b6202f225e714309	k__Bacteria; p__Planctomycetes; c__Planctomycetia; o__Gemmatales; f__Isosphaeraceae; g__; s__	0.708674024
8e6464e061157c895d374877e380c9e7	k__Bacteria; p__Firmicutes; c__Bacilli; o__Bacillales; f__Bacillaceae; g__Bacillus; s__horikoshii	0.7653867610003885
c287db728494cd6027afb0494a103927	k__Bacteria; p__Actinobacteria; c__Actinobacteria; o__Bifidobacteriales; f__Bifidobacteriaceae; g__Bifidobacterium	0.9999771499783029
361ff23edd3e2be28ff97e94b816f21f	k__Bacteria; p__Proteobacteria; c__Alphaproteobacteria; o__Rhodospirillales; f__Acetobacteraceae; g__; s__	0.9991028181855448
f4e4943774fd1700723af18df71ee037	k__Bacteria; p__Proteobacteria; c__Gammaproteobacteria; o__Xanthomonadales; f__Sinobacteraceae; g__; s__	0.9992996499091086
594c5bf8275a35d2b56e6e281c2a3abe	k__Bacteria; p__Nitrospirae; c__Nitrospira; o__Nitrospirales; f__Nitrospiraceae; g__Nitrospira; s__	0.9999954868886596
a316213b2c1bc526004ac39f8d2de390	k__Bacteria; p__Proteobacteria; c__Alphaproteobacteria; o__Rhizobiales	0.9999960320558012
53681a2660b58abaacd5de435300b825	k__Bacteria; p__[Thermi]; c__Deinococci; o__Thermales; f__Thermaceae; g__Thermus; s__	0.9999999999988631
0b0ea5f1b751621b9b49ce6cb6862efe	k__Archaea; p__[Parvarchaeota]; c__[Micrarchaea]; o__[Micrarchaeles]; f__; g__; s__	1
4fefcd6e6a724e8394fe5f129e82d83f	k__Bacteria; p__Actinobacteria; c__Acidimicrobiia; o__Acidimicrobiales; f__; g__; s__	0.9996881896154695
6e1fc08ffceeaa42a15a87faa1c297dc	k__Bacteria; p__[Thermi]; c__Deinococci; o__Deinococcales; f__Deinococcaceae; g__Deinococcus; s__geothermalis	0.9999960673517472
0e4278991b3f41560e52d6cec44fd662	k__Bacteria; p__Proteobacteria; c__Deltaproteobacteria; o__; f__; g__; s__	0.9312932764819549
1a0257c9d81f40fe7b3143a945b3f6c1	k__Bacteria; p__WS1; c__; o__; f__; g__; s__	0.9999954596140743
966b73e6502e40c01e761023fd5c9e1c	k__Bacteria; p__Proteobacteria; c__Alphaproteobacteria; o__Rhodospirillales; f__; g__; s__	0.9999996911982599
fad6eee2232136de0cfc9c69df4c32e5	k__Bacteria; p__Acidobacteria; c__Acidobacteria-6; o__iii1-15; f__; g__; s__	0.9999994947254149
1ff5d4c9994956b895cd309793183d97	k__Bacteria; p__Gemmatimonadetes; c__Gemm-1; o__; f__; g__; s__	0.9999999759094894
25581ae88c276b4cfe7c91326008d27f	k__Bacteria; p__Firmicutes; c__Clostridia; o__Clostridiales; f__Clostridiaceae; g__Caloramator; s__	0.9999767990016943
1c9a329fdffe7f4f4d9d8b206f69ff5a	k__Bacteria; p__WS3; c__PRR-12; o__Sediment-1; f__MSB-4E2; g__; s__	0.9529713292690608
a0e60540d5165dee7dde32247d711c37	k__Bacteria; p__Proteobacteria; c__Alphaproteobacteria; o__Rhodospirillales; f__Acetobacteraceae; g__; s__	0.9832626128862773
f516dfd862079955d92e8fe885d03ec6	k__Bacteria; p__; c__; o__; f__; g__; s__	0.9797002403881189
719d69346ac22751e5a286d64858a68e	k__Bacteria; p__Cyanobacteria; c__Nostocophycideae; o__Stigonematales; f__Rivulariaceae; g__Calothrix; s__	0.9996673201489206
34bcfb5aee528490eeec8a94d9767e44	k__Bacteria; p__Spirochaetes; c__Spirochaetes; o__Spirochaetales; f__Spirochaetaceae; g__Treponema; s__	0.9999232307619973
c75f776e7cacd656bfbf0023d998a384	k__Bacteria; p__Proteobacteria; c__Alphaproteobacteria; o__Rickettsiales; f__; g__; s__	0.999288269
0fa68c5ec238897bfb4a7f700be395c1	k__Bacteria; p__Acidobacteria; c__Acidobacteriia; o__Acidobacteriales; f__Acidobacteriaceae; g__; s__	0.9999772032772152
7bb965bb5159eb02bbe9e471d3e3aa59	k__Bacteria; p__Cyanobacteria; c__Oscillatoriophycideae; o__Chroococcales; f__Xenococcaceae; g__Gloeocapsopsis; s__crepidinum	0.9868732492241776
70cf438844d78fe627f9212e4a66ec88	k__Archaea; p__Crenarchaeota; c__Thaumarchaeota; o__Nitrosocaldales; f__Nitrosocaldaceae; g__Candidatus Nitrosocaldus; s__	0.9999999995428084
d53258675c1a5d26733c2c62b9a305a0	k__Archaea; p__Crenarchaeota; c__Aigarchaeota; o__[Caldiarchales]; f__[Caldiarchaceae]; g__Candidatus Caldiarchaeum; s__	1
858996835a6911733d247e3115d70205	k__Bacteria; p__Acidobacteria; c__Solibacteres; o__Solibacterales; f__; g__; s__	0.98483606
63961cb159f6292ea5c528b5c5712b3b	k__Bacteria; p__Firmicutes; c__Clostridia; o__Clostridiales; f__Sulfobacillaceae; g__; s__	0.8384419692168895
c355297405b6e4448d8b53ae701abdcd	k__Bacteria; p__Aquificae; c__Aquificae; o__Aquificales; f__Aquificaceae; g__; s__	0.9999649305606235
afded7717a931ed6782065af0406b6fd	k__Bacteria; p__Firmicutes; c__Clostridia; o__Thermoanaerobacterales; f__Caldicellulosiruptoraceae; g__Caldicellulosiruptor; s__saccharolyticus	0.9999999983621137
30ceac1dfca081a537c5f50c809a6f76	k__Bacteria; p__Proteobacteria; c__Betaproteobacteria; o__Burkholderiales; f__Alcaligenaceae; g__; s__	0.9997118300153851
4272686d25bbd08a393d44c9260cf8d9	k__Bacteria; p__Firmicutes; c__Bacilli; o__Bacillales; f__Alicyclobacillaceae; g__Alicyclobacillus; s__acidocaldarius	0.8141710125180253
27fab6bee595d199a1d442f5056cb73d	k__Bacteria; p__Firmicutes; c__Bacilli; o__Lactobacillales; f__Lactobacillaceae	0.8141022666357431
f972e542b9e7afb22ab2a78c68e31e55	k__Bacteria; p__Nitrospirae; c__Nitrospira; o__Nitrospirales; f__[Thermodesulfovibrionaceae]; g__LCP-6; s__	0.9999957883252806
b4e529669572c06a288a7201a31965cf	k__Bacteria; p__Chloroflexi; c__Anaerolineae; o__WCHB1-50; f__; g__; s__	0.9999202172067468
d0ec368ce99b504cf44d40986a870ad0	k__Bacteria; p__Aquificae; c__Aquificae; o__Aquificales; f__Aquificaceae; g__Hydrogenobaculum; s__	1
436d773ba8db03b1457844713f0fa85a	k__Bacteria; p__Proteobacteria; c__Alphaproteobacteria; o__Rhizobiales; f__Methylobacteriaceae; g__Methylobacterium; s__adhaesivum	0.999649803
30d37459c819f6c4a4413dfab4ccfbf8	k__Bacteria; p__Bacteroidetes; c__Bacteroidia; o__Bacteroidales; f__; g__; s__	0.9904426306336496
d1eafd137d214c0a8d96d793e212c9b1	k__Bacteria; p__Bacteroidetes; c__[Saprospirae]; o__[Saprospirales]; f__Chitinophagaceae; g__; s__	0.9990089037242134
cdc634a6066b364bfea93c709441d545	k__Bacteria; p__GAL15; c__; o__; f__; g__; s__	0.9999168747652989
2e5e362a738524b166f2a144531d83d1	k__Bacteria; p__Proteobacteria; c__Deltaproteobacteria; o__; f__; g__; s__	0.9562611126747776
7f4bd6c43ae61e60b087a12e548f3ac5	k__Archaea; p__Crenarchaeota; c__Thermoprotei; o__Desulfurococcales	0.818299582
e93045944aca5fdb23f08be580b2d71e	k__Bacteria; p__Proteobacteria; c__Deltaproteobacteria; o__; f__; g__; s__	0.7793017909007884
363cb34333b34e6e61b8fe7721a8fd33	k__Bacteria; p__Planctomycetes; c__Planctomycetia; o__Gemmatales; f__Isosphaeraceae; g__; s__	0.9999951411043307
ef2a7f55664fd3a21235bc35998d61b5	k__Bacteria; p__Chloroflexi; c__Anaerolineae; o__; f__; g__; s__	0.9999775306795415
d0c1ae2b66552d8badacf3c09c97366a	k__Archaea; p__Crenarchaeota; c__Thermoprotei; o__Thermoproteales; f__Thermoproteaceae; g__Pyrobaculum; s__	1
07829657b7fd4c7e5447c4a6977db643	k__Bacteria; p__Chloroflexi; c__Anaerolineae; o__A31; f__; g__; s__	0.9999990083063551
07568165da68a4d76523c17eb77cef19	k__Bacteria; p__Proteobacteria; c__Betaproteobacteria; o__Neisseriales; f__Neisseriaceae; g__Neisseria; s__bacilliformis	0.9958964953645428
67a6efd057b9714360c9b1991e3b067a	k__Bacteria; p__Chloroflexi; c__Anaerolineae; o__; f__; g__; s__	0.9538178300205409
570f05ef30d68090b7d8d167fad5e269	k__Bacteria; p__Proteobacteria; c__Betaproteobacteria; o__Burkholderiales; f__Comamonadaceae	0.9956576953623637
3adc94de32ba6e988862ee7711a1c3a5	k__Bacteria; p__Proteobacteria; c__Gammaproteobacteria; o__Legionellales; f__Coxiellaceae; g__Coxiella; s__	0.8856056910367961
65d92c0ae6b3e95f575f5b12e80985bd	k__Bacteria; p__Proteobacteria; c__Alphaproteobacteria; o__Rhodospirillales; f__Acetobacteraceae; g__; s__	0.9411314266994527
5a89120229a1d15f3f194914ab6095f7	k__Bacteria; p__Proteobacteria; c__Betaproteobacteria; o__Burkholderiales; f__Comamonadaceae; g__Thiomonas; s__	0.9967025082385297
2863c0f18700601d0aa4d6f8b19d381e	k__Bacteria; p__Bacteroidetes; c__[Saprospirae]; o__[Saprospirales]; f__Saprospiraceae; g__; s__	0.9999116113880397
738f79296bd6652d3a1f9527fb681e31	k__Bacteria; p__TPD-58; c__; o__; f__; g__; s__	0.9999890204707428
316f570b0e6c77fa980b4c49366a2a2d	k__Bacteria; p__Planctomycetes; c__Planctomycetia; o__Gemmatales; f__Isosphaeraceae; g__; s__	0.9998973143943055
4f90c12f26634eee073f2022fac96188	k__Bacteria; p__Proteobacteria; c__Deltaproteobacteria; o__Thermodesulfobacteriales; f__Thermodesulfobacteriaceae; g__Geothermobacterium; s__	0.9999579758104387
b45f309bd3d7f35c3fe2c1a2e6c6dc5e	k__Bacteria; p__Proteobacteria; c__Betaproteobacteria; o__Burkholderiales; f__Comamonadaceae	0.9915159324569935
88578f8a6e02b865a083e3f9965bb359	k__Bacteria; p__TA06; c__; o__; f__; g__; s__	0.9999999999994884
fff53dc64bd1f8a56bd1a760fe93c904	k__Bacteria; p__Proteobacteria; c__Gammaproteobacteria; o__Xanthomonadales; f__Xanthomonadaceae; g__Thermomonas; s__	0.9699462194681768
40a7222b304ca07a56bd16b5a46c45c3	k__Bacteria; p__Actinobacteria; c__Thermoleophilia; o__Solirubrobacterales; f__Conexibacteraceae; g__Conexibacter; s__	0.859376023
bb9b5f2c81f27f76ab7e67bd5f257ef8	k__Bacteria; p__Chloroflexi; c__Anaerolineae; o__WCHB1-50; f__; g__; s__	0.9999997465554921
dad392f6ec16c37a4b347af76622e485	k__Bacteria; p__Firmicutes; c__Clostridia; o__Thermoanaerobacterales; f__Thermoanaerobacteraceae; g__Carboxydothermus	0.9999999843317408
a4b2822e2ebe71189b2c5f8a09c3f542	k__Bacteria; p__Actinobacteria; c__Actinobacteria; o__Actinomycetales; f__Mycobacteriaceae; g__Mycobacterium; s__gordonae	0.7886743818866615
fb785857e39b9b8a82728ec27ecf26c0	k__Bacteria; p__Proteobacteria; c__Betaproteobacteria; o__Burkholderiales; f__Comamonadaceae; g__Acidovorax	0.800028329
a598d42d940aa6ba582daa70207f3f88	k__Bacteria; p__Firmicutes; c__Clostridia; o__Natranaerobiales; f__; g__; s__	0.9944342650646004
63f965679cec7b100bd3bc33827a14d6	k__Archaea; p__Crenarchaeota; c__Thermoprotei; o__Thermoproteales; f__Thermoproteaceae; g__; s__	0.9942939932427473
4fe3e5feb36cd1f507a44a80b49d8625	k__Bacteria; p__Proteobacteria; c__Alphaproteobacteria; o__; f__; g__; s__	0.9872614504187279
06c4037fa41967986f6e931773132920	k__Bacteria; p__Proteobacteria; c__Betaproteobacteria; o__MND1; f__; g__; s__	0.9995148558054182
c13d97f18e9664fb3bea5b6297833648	k__Bacteria; p__Firmicutes; c__Clostridia; o__Clostridiales; f__Clostridiaceae; g__Thermoanaerobacterium; s__	0.9999954363751126
72c80822673c292e83b144201d4af7b2	k__Bacteria; p__Chloroflexi; c__Anaerolineae; o__S0208; f__; g__; s__	0.9987026793459226
d684f7986b8723e3450fc4bd217ea744	k__Bacteria; p__Cyanobacteria; c__Gloeobacterophycideae; o__Gloeobacterales; f__Gloeobacteraceae; g__Gloeobacter; s__	0.9999999999756426
f3f610422a9b5bb8410471af1fe1ff84	k__Bacteria; p__Planctomycetes; c__Planctomycetia; o__Gemmatales; f__Isosphaeraceae; g__; s__	0.9307289634290961
9350fbba8dc3ab4f3d1ba15ad4e5d1b4	k__Bacteria; p__Aquificae; c__Aquificae; o__Aquificales; f__Aquificaceae; g__; s__	0.9981834765708537
12f0f3538e2282605394f424b4a3cce7	k__Bacteria; p__Chlorobi; c__Chlorobia; o__[Chloroherpetales]; f__; g__; s__	0.9999999949243943
9ba8db48f3debebd2c8450a9387312df	k__Bacteria; p__OD1; c__; o__; f__; g__; s__	0.9999999342938984
1ba4f7122b7ab0865c9bbefb1b8fc788	k__Bacteria; p__Bacteroidetes; c__[Rhodothermi]; o__[Rhodothermales]; f__Rhodothermaceae; g__Rhodothermus; s__	0.9999999991828474
dcc5363a88962ad882588f906ca2fdcf	k__Bacteria; p__Actinobacteria; c__Acidimicrobiia; o__Acidimicrobiales; f__; g__; s__	0.9999299795973114
8d5c2213dae7cc9f7056adb331068407	k__Bacteria; p__Proteobacteria; c__Alphaproteobacteria; o__Sphingomonadales; f__Sphingomonadaceae; g__Sandaracinobacter; s__sibiricus	0.9685172278318999
8822ad774bb19861802549195d39a993	k__Bacteria; p__Cyanobacteria; c__Nostocophycideae; o__Nostocales; f__; g__; s__	0.9999997952561938
600f0d2db82e815a6a14f8c2803e4033	k__Bacteria; p__Acidobacteria; c__Solibacteres; o__Solibacterales; f__; g__; s__	0.9975977725803394
f30f3d905c03e300b319c1cf731f7fe9	k__Bacteria; p__Actinobacteria; c__Thermoleophilia; o__Gaiellales; f__; g__; s__	0.9999972470323777
2d811aa4f3282293c91d24856e4d1df3	k__Bacteria; p__Firmicutes; c__Clostridia; o__Thermoanaerobacterales; f__Thermoanaerobacteraceae; g__Carboxydothermus	0.9180086663845259
c368652009b6259a7f0de064b46b3ee9	k__Bacteria; p__Proteobacteria; c__Deltaproteobacteria; o__; f__; g__; s__	0.9605262477863673
1be6f45c3d3e6d50987f4ee1fbe96b09	k__Bacteria; p__Proteobacteria; c__Deltaproteobacteria; o__Syntrophobacterales; f__Syntrophobacteraceae; g__; s__	0.9999032299922277
2f9f9129a016bbf9ed57419a0cfb2cfd	k__Bacteria; p__Chlamydiae; c__Chlamydiia; o__Chlamydiales; f__Parachlamydiaceae; g__Candidatus Protochlamydia; s__	0.99998345
be02b28e33b2d691fd174fc41b4a968d	k__Bacteria; p__Proteobacteria; c__Alphaproteobacteria; o__Rhodospirillales; f__Acetobacteraceae; g__; s__	0.9925140054004318
19dfaecb454bb3aa1143f3bdda810731	k__Bacteria; p__Chloroflexi; c__Anaerolineae	0.9999999531935595
febc76e372e7b653c963dfa280f9daad	k__Bacteria; p__Chloroflexi; c__Anaerolineae	0.9999998142227021
945b683e651bdd901c4dcb41b46328e3	k__Bacteria; p__Spirochaetes; c__Spirochaetes; o__Spirochaetales; f__Spirochaetaceae; g__Treponema; s__	0.9999942454107916
b1b84db4e282b09323fc1d66b4ec280e	k__Bacteria; p__Planctomycetes; c__Planctomycetia; o__Pirellulales; f__Pirellulaceae; g__; s__	0.999980682
c8f1cd4ca8b120db723128d748a831db	k__Bacteria; p__Proteobacteria; c__Alphaproteobacteria; o__Rickettsiales; f__; g__; s__	0.9984483872097792
802a5a79002d2b6b1a29d5e7c19bdd28	k__Bacteria; p__Chloroflexi; c__Chloroflexi; o__Chloroflexales; f__Chloroflexaceae; g__Chloroflexus; s__	0.9999999999998579
eaa4e72767555704cc0fcb8897412528	k__Bacteria; p__Proteobacteria; c__Gammaproteobacteria; o__Xanthomonadales; f__Xanthomonadaceae; g__; s__	0.9411389207218358
7120b987440c725721d63e240f6f7241	k__Bacteria; p__Aquificae; c__Aquificae; o__Aquificales; f__Aquificaceae; g__; s__	0.9995500587551656
9a301d5a24203e305595fb8aff5b081d	k__Bacteria; p__OctSpA1-106; c__; o__; f__; g__; s__	1
2fd29eb0d54d48f12ff13f97653f6d2c	k__Bacteria; p__Proteobacteria; c__Alphaproteobacteria; o__Rhodobacterales; f__Rhodobacteraceae; g__Rhodobacter; s__	0.9670727249255593
6981817ce97870d29c76edb1e5e207fb	k__Bacteria; p__Proteobacteria; c__Betaproteobacteria; o__Burkholderiales; f__Comamonadaceae; g__Thiomonas; s__	0.9999758788309333
c6651798e490b5e5163cf190ae30a197	k__Bacteria; p__Caldiserica; c__Caldisericia; o__Caldisericales; f__; g__; s__	0.9999999995822861
3461cf05775dbfc8a7f91f0d45963828	k__Bacteria; p__Nitrospirae; c__Nitrospira; o__Nitrospirales; f__Nitrospiraceae; g__Nitrospira; s__	0.9999996577347066
41244929588cbcd880fc01e5016a6e2c	k__Bacteria; p__Chloroflexi; c__Anaerolineae; o__; f__; g__; s__	0.9874272711675057
e78cc2a71a47248ce365c4a0a47e8f01	k__Archaea; p__Euryarchaeota; c__Halobacteria; o__Halobacteriales; f__Halobacteriaceae; g__Halostagnicola; s__	0.7840867986617646
7d952f43664b4082d9801903c3653320	k__Bacteria; p__Nitrospirae; c__Nitrospira; o__Nitrospirales; f__[Leptospirillaceae]; g__Leptospirillum; s__ferrooxidans	0.8306795219480616
afc63178fab241aa2508be8f8c3314a6	k__Bacteria; p__Planctomycetes; c__Planctomycetia; o__Gemmatales; f__Isosphaeraceae; g__; s__	0.9619124485699093
640f18842b56736f6dd1d0e67eb7c680	k__Archaea; p__Euryarchaeota; c__Thermoplasmata; o__Thermoplasmatales; f__BSLdp215; g__; s__	0.9999999999990621
3d39b6d6534aadc339237a9e48554db7	k__Bacteria; p__Chloroflexi; c__Thermomicrobia; o__JG30-KF-CM45; f__; g__; s__	0.9999999990059791
a6541a68873d323ecc657997f8e64de4	k__Archaea; p__Crenarchaeota; c__Thermoprotei; o__; f__; g__; s__	0.9999999806917972
8fa317d6bbad980269893001f23ea5d3	k__Bacteria; p__Planctomycetes; c__Planctomycetia; o__Gemmatales; f__Isosphaeraceae; g__Nostocoida; s__limicola	0.9995879870265618
e70cb5a546574ec2482794f61455bb2c	k__Archaea; p__Crenarchaeota; c__Thermoprotei; o__Thermoproteales; f__Thermoproteaceae; g__; s__	0.9995427348273777
36818bb1821a38c95b51c1efaa6b3f1a	k__Bacteria; p__Chloroflexi	0.9853996943762807
8701f06f7ac12ab067bbb778d0d6056b	k__Bacteria; p__Firmicutes; c__Bacilli; o__Bacillales; f__Alicyclobacillaceae; g__Alicyclobacillus; s__	0.999999991
38d971d5d143c8155bd00d6c19316c19	k__Archaea; p__Crenarchaeota; c__Aigarchaeota; o__[Caldiarchales]; f__[Caldiarchaceae]; g__; s__	0.9999999996959019
18873cd2cce417110cd54d3959a9dbe5	k__Bacteria; p__Bacteroidetes; c__VC2_1_Bac22; o__; f__; g__; s__	0.99999947
151ec0218a4b26da4f224fef823ea74d	k__Bacteria; p__Chloroflexi; c__Anaerolineae; o__; f__; g__; s__	0.9282193852144401
cd790dcdedb963f6cd0b5e262287d6f0	k__Bacteria; p__Aquificae; c__Aquificae; o__Aquificales; f__Aquificaceae; g__Hydrogenobaculum; s__	0.9999999999999858
4f2e2aa6810e5cdf6b794154ea8de818	k__Bacteria; p__[Thermi]; c__Deinococci; o__Thermales; f__Thermaceae; g__Thermus; s__	0.9999999999989484
6520b84cfe4b7c83af99771cf9caa7a8	k__Bacteria; p__[Thermi]; c__Deinococci; o__Deinococcales; f__Trueperaceae; g__; s__	0.9999692695367265
18ee2556f162685723e99e6fa1d9e8c3	k__Bacteria; p__Aquificae; c__Aquificae; o__Aquificales; f__Aquificaceae; g__Hydrogenobaculum; s__	0.9999999999991047
55ca60c5a89ff618ed06913ff3e461da	k__Bacteria; p__Planctomycetes; c__Planctomycetia; o__Pirellulales; f__Pirellulaceae; g__; s__	0.9999986240643837
a5714e26b29ecea3e35666805b3b5d6b	k__Bacteria; p__Proteobacteria; c__Betaproteobacteria; o__Burkholderiales; f__Oxalobacteraceae; g__Ralstonia; s__	0.9992347405598956
48eade953f5fc06c8ef249fdc9b8b757	k__Bacteria; p__Actinobacteria; c__Thermoleophilia; o__Gaiellales; f__; g__; s__	0.9999995464760223
0c627c72dcfbfc8e18a556048aad30a8	k__Bacteria; p__Planctomycetes; c__Phycisphaerae; o__Pla1; f__; g__; s__	0.9999999798580179
1fdd4d64ce59a3975862cb16ca44cf06	k__Bacteria; p__Proteobacteria; c__Deltaproteobacteria; o__; f__; g__; s__	0.894114372
172d793259aeb709a6634a9a84b119f1	k__Bacteria; p__Bacteroidetes; c__[Saprospirae]; o__[Saprospirales]; f__Chitinophagaceae; g__; s__	0.9718991416266095
328d0c7173dbc423e341331a04aa06af	k__Bacteria; p__Chloroflexi; c__Chloroflexi; o__AKIW781; f__; g__; s__	0.9999999998367315
877c2971dc7c4fb36d550e952832a5a8	k__Bacteria; p__Dictyoglomi; c__Dictyoglomia; o__Dictyoglomales; f__Dictyoglomaceae; g__Dictyoglomus; s__	0.9999558232712397
fd595b984c8bba1306c5912564b84232	k__Bacteria; p__Chlamydiae; c__Chlamydiia; o__Chlamydiales; f__Chlamydiaceae	0.9990000073535814
8b5529b2b924a4b6b39d259ad55a4727	k__Bacteria; p__Actinobacteria; c__MB-A2-108; o__0319-7L14; f__; g__; s__	0.999999786
5b924328ff589aa59461a9c190114252	k__Bacteria; p__Proteobacteria; c__Deltaproteobacteria; o__Myxococcales; f__; g__; s__	0.9998052570525869
0ae69b1d65db1dff849907350ab6d25c	k__Bacteria; p__Proteobacteria; c__Alphaproteobacteria; o__Ellin329; f__; g__; s__	0.9999991723531011
aaa327630d3e6bd9d1287424538c0e2f	k__Archaea; p__Crenarchaeota; c__MCG; o__pGrfC26; f__; g__; s__	0.9999991095729811
cacc8944b3f2038d87b674eb1987610b	k__Bacteria; p__Verrucomicrobia; c__[Methylacidiphilae]; o__S-BQ2-57; f__; g__; s__	0.9999999999707683
7a7245c53bb628c398a23c166a63d463	k__Bacteria; p__Proteobacteria; c__Deltaproteobacteria; o__Syntrophobacterales; f__Syntrophobacteraceae; g__; s__	0.9999728118320182
b7fa6b45cdeeaa5db432199e6aa7cb1a	k__Archaea; p__Crenarchaeota; c__Thermoprotei	0.9999999999632839
c3b4718c7ed1fbb48180bd9c6374e419	k__Bacteria; p__Planctomycetes; c__Planctomycetia; o__Pirellulales; f__Pirellulaceae; g__; s__	0.9999780793475262
e929655a68fae8af2409ce369afe51db	k__Bacteria; p__Firmicutes; c__Bacilli; o__Bacillales; f__Bacillaceae; g__Bacillus; s__	0.9605567627428764
b902a1eb547051871f4537847fcb459b	k__Bacteria; p__Chloroflexi; c__Anaerolineae; o__GCA004; f__; g__; s__	0.9999404214173448
05c184dbb33ab3169c3d90a9797816a9	k__Bacteria; p__Planctomycetes; c__Planctomycetia; o__Gemmatales; f__Gemmataceae; g__Gemmata; s__	0.9999922732756176
d3263abb82c0d12771846003649b38af	k__Bacteria; p__[Thermi]; c__Deinococci; o__Thermales; f__Thermaceae; g__Thermus; s__	0.9999999999981384
e056c910e0c404a3c564257a11b801f2	k__Bacteria; p__Chloroflexi; c__Anaerolineae; o__Caldilineales; f__Caldilineaceae; g__Caldilinea; s__	0.9999940119306616
1e090374d0af061b9de24b97ea009df1	k__Archaea; p__Crenarchaeota; c__Thermoprotei; o__Desulfurococcales; f__Desulfurococcaceae; g__Thermosphaera; s__aggregans	0.8087288158113212
405641f4b9352b2efdaf441038d49c5f	k__Bacteria; p__Aquificae; c__Aquificae; o__Aquificales; f__Aquificaceae; g__; s__	0.9998180387860854
eb95732fa7ecdf86465f31261c431c99	k__Bacteria; p__Chloroflexi; c__Anaerolineae; o__Anaerolineales; f__Anaerolinaceae; g__Anaerolinea; s__thermophila	0.9999988591949714
dc7042c9a2713d80223ae4ac440efe30	k__Bacteria; p__Proteobacteria; c__Alphaproteobacteria; o__Caulobacterales; f__Caulobacteraceae; g__Phenylobacterium; s__	0.9652047124971515
dae729ccba49161334ad7b133f23028a	k__Bacteria; p__Armatimonadetes; c__OS-L; o__; f__; g__; s__	0.9999999999541558
86c0826ba30c5b250302e6e4257c682a	k__Bacteria; p__Proteobacteria; c__Gammaproteobacteria; o__Xanthomonadales; f__Xanthomonadaceae; g__Thermomonas; s__	0.9248255916848436
e4de96ab43ab3825b8d5dc18bce5a383	k__Archaea; p__[Parvarchaeota]; c__[Micrarchaea]; o__[Micrarchaeles]; f__; g__; s__	0.8770633434142733
27596670862d1d025335b757b351ac69	k__Bacteria; p__Proteobacteria; c__Deltaproteobacteria; o__Syntrophobacterales; f__Syntrophaceae; g__Desulfobacca; s__	0.999664396
33f189fb770ed71c376b64f3b3941f5e	k__Bacteria; p__Chlorobi; c__BSV26; o__PK329; f__; g__; s__	0.9999999999997016
bc8c6a3e4dfe98171d6efb4f7f7f456a	k__Archaea; p__Euryarchaeota; c__Thermoplasmata; o__Thermoplasmatales; f__Picrophilaceae; g__Thermoplasma; s__	0.9999999998630074
16d8ea588bd1af9894cd8cf672e0f95f	k__Bacteria; p__OD1; c__; o__; f__; g__; s__	0.9999995795985259
ea3dbf8c60a8c2a2bda43e688baf72d1	k__Bacteria; p__Actinobacteria; c__MB-A2-108; o__0319-7L14; f__; g__; s__	0.999999812
da8290ef21af97b9fc9e89406dc213d1	k__Bacteria; p__Firmicutes; c__Clostridia; o__Clostridiales; f__Sulfobacillaceae; g__Sulfobacillus; s__	0.9943283332157292
2e06996e0bbb2cd2113189fb0daef9bc	k__Bacteria; p__Caldiserica; c__Caldisericia; o__Caldisericales; f__; g__; s__	0.9999999981433518
c43af16b54c49a52acf81b5b2487ea7e	k__Archaea; p__Crenarchaeota; c__Thermoprotei	0.9999999990998497
ce9d016ab62ce1068c150547b7f68736	k__Bacteria; p__Planctomycetes; c__Planctomycetia; o__Gemmatales; f__Isosphaeraceae; g__; s__	0.999458947
abb2c194f1d207c075a1816199c7bb9f	k__Bacteria; p__OD1; c__; o__; f__; g__; s__	0.9999996653097005
319a09f9508e6fadb5511dc8930dca5c	k__Bacteria; p__Planctomycetes; c__Planctomycetia; o__Pirellulales; f__Pirellulaceae; g__; s__	0.999992842
982148460aa0d5e9599e729187c2b892	k__Bacteria; p__Chloroflexi; c__Anaerolineae; o__OPB11; f__; g__; s__	0.9995074754746277
6784ec90ade80686afc929fe409b8ac2	k__Bacteria; p__Fusobacteria; c__Fusobacteriia; o__Fusobacteriales; f__Fusobacteriaceae; g__Fusobacterium; s__	0.9999999951079417
4ee1cae2ccb03b598884d630fa9da117	k__Bacteria; p__Chlorobi; c__; o__; f__; g__; s__	0.9999999941509827
00d4c31310aa947d58c8a5a2cea6f91c	k__Bacteria; p__Chlamydiae; c__Chlamydiia; o__Chlamydiales; f__Parachlamydiaceae; g__Parachlamydia; s__acanthamoebae	0.745280858
dd37345828cb9143256a996792f5065c	k__Bacteria; p__Chlorobi; c__OPB56; o__; f__; g__; s__	0.999999859
b98df1b91cc175598b632c0e314e44d1	k__Bacteria; p__Firmicutes; c__Clostridia; o__Clostridiales; f__Ruminococcaceae; g__; s__	0.9238473039968521
2d966bdf7482c28c957e3f9bd612c919	k__Bacteria; p__Proteobacteria; c__Deltaproteobacteria; o__Myxococcales; f__; g__; s__	0.9938925253713877
38fdabd209df39879a641cb9c0b25838	k__Bacteria; p__Planctomycetes; c__Planctomycetia; o__Gemmatales; f__Isosphaeraceae; g__; s__	0.9923754758401594
226b650e5e01ea41953309ef35f065ac	k__Bacteria; p__Proteobacteria; c__Deltaproteobacteria; o__Myxococcales; f__Myxococcaceae; g__; s__	0.9999999885276339
f5a507501fdc934826dec2bdc8eb118c	k__Archaea; p__Crenarchaeota; c__Thermoprotei; o__Sulfolobales; f__Sulfolobaceae; g__Acidianus; s__brierleyi	0.9999999689780315
28edaede7d418166c30092f57829ad29	k__Archaea; p__Crenarchaeota; c__Aigarchaeota; o__[Caldiarchales]; f__[Caldiarchaceae]; g__; s__	0.9999999999692619
6e0158f160018e0d98b46b61b015c73a	k__Archaea; p__Crenarchaeota; c__Thermoprotei; o__; f__; g__; s__	0.9998237291328967
079ad0dedecd83f948cbcd68b51a5edb	k__Bacteria; p__Cyanobacteria; c__Gloeobacterophycideae; o__Gloeobacterales; f__Gloeobacteraceae; g__Gloeobacter; s__	1
2273f6f8613e657e78cc6ae094ec8adf	k__Bacteria; p__Proteobacteria; c__Betaproteobacteria; o__Burkholderiales; f__Oxalobacteraceae; g__Massilia	0.7242095558047849
578dbab20cd4a1941d1cde9dbcba5760	k__Bacteria; p__Proteobacteria; c__Gammaproteobacteria; o__Xanthomonadales; f__Xanthomonadaceae; g__; s__	0.9966029285135207
c9c11c90648a2cdcebd6e4e88ea568ec	k__Bacteria; p__TPD-58; c__; o__; f__; g__; s__	0.9999960529184357
62dc984174f55adef426cc289d203ee8	k__Bacteria; p__Bacteroidetes; c__Bacteroidia; o__Bacteroidales; f__; g__; s__	0.7994047419783916
cd64e428769e4a7496f5ab72982c8576	k__Bacteria; p__Proteobacteria; c__Deltaproteobacteria; o__; f__; g__; s__	0.8083201059841782
29be622ba451d6d2fc407ae8cc21fccb	k__Bacteria; p__Proteobacteria; c__Betaproteobacteria; o__Burkholderiales; f__Oxalobacteraceae; g__Janthinobacterium; s__	0.9979377110389701
db95e4bb68ad8a764cddc65ddf387e4e	k__Bacteria; p__Proteobacteria; c__Alphaproteobacteria; o__Rhizobiales; f__Hyphomicrobiaceae; g__Rhodoplanes; s__	0.9943347958802077
65b9b3f5cf625aff1c9fc4272ae8b59b	k__Bacteria; p__Thermotogae; c__Thermotogae; o__Thermotogales; f__Thermotogaceae; g__Thermotoga; s__	0.9999999804940247
0c0f8f9f51e5afb2ace9d091e84e5d40	k__Bacteria; p__Verrucomicrobia; c__Opitutae; o__Opitutales; f__Opitutaceae; g__Opitutus; s__	0.9999447928209125
4a225e9ea5328253fd56b930edfaa13d	k__Bacteria; p__Actinobacteria; c__; o__; f__; g__; s__	0.9999984458286233
4992844b6f30f91a5264b7577420da4d	k__Bacteria; p__Proteobacteria	0.7132051929010821
f403aa5cd22108b2113b5da6c2b20ee8	k__Bacteria; p__Proteobacteria; c__Deltaproteobacteria; o__Syntrophobacterales; f__Syntrophaceae; g__Desulfobacca; s__	0.9998082752597911
b69d9fe8dda9d5010eb3274a22e479bf	k__Bacteria; p__Nitrospirae; c__Nitrospira; o__Nitrospirales; f__[Thermodesulfovibrionaceae]; g__LCP-6; s__	0.9999996716810072
cf3d56faf37bb8e6bf5c87cef7163b64	k__Bacteria; p__Proteobacteria; c__TA18; o__PHOS-HD29; f__; g__; s__	0.9997824865980968
211dd668a7beada52502a1a32e7a806b	k__Bacteria; p__EM3; c__; o__; f__; g__; s__	0.9999999999997868
448ecb201205ccc0b0ba8a1ba7f8b4de	k__Archaea; p__Euryarchaeota; c__Methanomicrobia; o__Methanosarcinales; f__Methanosaetaceae; g__Methanosaeta; s__	0.9999999990917985
08aee60b7478f1815cc08ed440313888	k__Bacteria; p__Proteobacteria; c__Deltaproteobacteria; o__Thermodesulfobacteriales; f__; g__; s__	0.9999761894498509
0e7ad8c221c30358e123f142919df067	k__Bacteria; p__Chloroflexi	0.978010203
1e33491ce679c4520d9b19b66ad190f1	k__Bacteria; p__Planctomycetes; c__Planctomycetia; o__Gemmatales; f__Gemmataceae; g__Gemmata; s__	0.9991540069019819
eb55c548eb94a006107fb41905f8fbdd	k__Bacteria; p__Nitrospirae; c__Nitrospira; o__Nitrospirales; f__[Leptospirillaceae]; g__Leptospirillum; s__	0.9999857728535175
f6e98e330a057a1efdc71ceedd4e2f42	k__Bacteria; p__Proteobacteria; c__Deltaproteobacteria; o__Thermodesulfobacteriales; f__; g__; s__	0.9999992882941601
ba77f63d125b53c0b29977cca4d3ea8f	k__Bacteria; p__Bacteroidetes; c__[Saprospirae]; o__[Saprospirales]; f__Chitinophagaceae; g__; s__	0.9955934905540402
cdc153c199937cbecbb642167ba4bec9	k__Bacteria; p__Proteobacteria; c__Deltaproteobacteria; o__Bdellovibrionales; f__Bacteriovoraceae; g__; s__	0.9999999997517364
5aad522da54ac712d1f916226d36cf59	k__Bacteria; p__OD1; c__; o__; f__; g__; s__	0.9998827922862901
c36a86aab02821a115a2746e69d558f8	k__Bacteria; p__Proteobacteria; c__Alphaproteobacteria; o__Rickettsiales; f__; g__; s__	0.9989160511179319
bc756c1de89d16ea94f7e178e92e4add	k__Bacteria; p__OD1; c__; o__; f__; g__; s__	0.9999999253180959
9b7540a148606a61af81f47afa54fdbe	k__Bacteria; p__Bacteroidetes; c__[Saprospirae]; o__[Saprospirales]; f__; g__; s__	0.9999880093217786
4bb89af239ce2fa5fb331a984843bdd3	k__Bacteria; p__Planctomycetes; c__Planctomycetia; o__Gemmatales; f__Isosphaeraceae; g__; s__	0.9999867068180555
04d1ed5f760e1ffe94bc3c3d82012801	k__Bacteria; p__Proteobacteria; c__Alphaproteobacteria; o__Rhizobiales; f__Hyphomicrobiaceae; g__Rhodoplanes; s__	0.9982482419898973
9341d50a3a9d19cfbf5d346be12b678a	k__Bacteria; p__Chlorobi; c__OPB56; o__; f__; g__; s__	0.9999995673051897
ecfa2be296aa7c0202cf02053ee6bd5a	k__Bacteria; p__Chloroflexi; c__Anaerolineae; o__CFB-26; f__; g__; s__	0.9398605495442656
778cccb9a7ef21c144bf0b901d606d30	k__Bacteria; p__WPS-2; c__; o__; f__; g__; s__	1
9b3bd4fa75516bfa66abde54265f2897	k__Bacteria; p__; c__; o__; f__; g__; s__	0.9529756850115406
6c56c81fc203772d8a912557760ad406	k__Archaea; p__Crenarchaeota; c__MCG; o__; f__; g__; s__	0.9999999504300957
b3461d99f61130832d3a9ae2cac05f3c	k__Bacteria; p__Actinobacteria; c__Actinobacteria; o__Actinomycetales; f__Nocardiaceae; g__Rhodococcus; s__	0.9993382469123553
1fc2438eb36f8e892ca07f2bc88f5d18	k__Bacteria; p__Proteobacteria; c__Betaproteobacteria; o__Burkholderiales; f__Alcaligenaceae; g__; s__	0.9991734422589087
980e5cdecfdd22577d565272acce524a	k__Bacteria; p__Proteobacteria; c__Gammaproteobacteria; o__Legionellales; f__Legionellaceae; g__Legionella; s__	0.9715205871569236
8143d4431cf44fec55e59f2490c179e1	k__Bacteria; p__Firmicutes; c__Bacilli; o__Bacillales; f__Bacillaceae	0.7565616614717038
fbf7081999de4e5300092119ea4df573	k__Bacteria; p__Chloroflexi; c__Anaerolineae; o__GCA004; f__; g__; s__	0.9998605603057827
7e0871aea5b9d6f9398d30603a93df71	k__Bacteria; p__Aquificae; c__Aquificae; o__Aquificales; f__Aquificaceae; g__; s__	0.9978492790402375
80d4c6928e2f1e3281dc735daf23dbb3	k__Archaea; p__Crenarchaeota; c__MCG; o__pGrfC26; f__; g__; s__	0.9997363857060381
ad8fe98a0b786682ad771778c68778fc	k__Bacteria; p__[Thermi]; c__Deinococci; o__Thermales; f__Thermaceae; g__Thermus; s__	0.9999999999998721
8f7f09479bd83354b99f632a272cdc13	k__Bacteria; p__Actinobacteria; c__Actinobacteria; o__Actinomycetales; f__Microbacteriaceae; g__Pseudoclavibacter; s__soli	0.9626035578121221
ddb279a166bf999d90c9ad93451c1cf1	k__Bacteria; p__Firmicutes; c__Clostridia; o__Thermoanaerobacterales; f__Thermoanaerobacteraceae; g__Caldanaerobacter; s__	0.8250287700878345
4702514b3c56d4f85e48cdb64373240e	k__Bacteria; p__Proteobacteria; c__Alphaproteobacteria; o__Rhizobiales; f__Hyphomicrobiaceae; g__Devosia; s__	0.9994299362576357
6194d551b185c83aff1f46037bce1ee5	k__Bacteria; p__Armatimonadetes; c__OS-L; o__; f__; g__; s__	0.9999999999908482
88420db56b5f2b7b3c108713d3dc976e	k__Archaea; p__Crenarchaeota; c__MBGA; o__; f__; g__; s__	0.9999986603439076
a6df9ef47098f67747300135b44c3667	k__Bacteria; p__Acidobacteria; c__Solibacteres; o__Solibacterales; f__PK34; g__; s__	0.9999791701793307
25bb9244386ad2584747691fd474a51f	k__Bacteria; p__Actinobacteria; c__Rubrobacteria; o__Rubrobacterales; f__Rubrobacteraceae; g__Rubrobacter; s__	0.9999999999381117
09dadb0f4b601e9d11ca71332d62e0a8	k__Bacteria; p__Proteobacteria; c__Betaproteobacteria; o__Thiobacterales; f__; g__; s__	0.9999011266424847
9efecbbd543fb7613f83cfb4d693cc8f	k__Bacteria; p__Bacteroidetes; c__Cytophagia; o__Cytophagales	0.9595341008764091
378cb3670b8f37c4b39ae52a480cd724	k__Bacteria; p__Proteobacteria; c__Alphaproteobacteria; o__Rhodospirillales; f__Acetobacteraceae; g__; s__	0.9885943307543197
c8fba175a590937b39493057330cd196	k__Bacteria; p__Proteobacteria; c__Gammaproteobacteria; o__Enterobacteriales; f__Enterobacteriaceae	0.999987473
632cc2f529e600dfebc39c07df4d26ea	k__Bacteria; p__Chloroflexi; c__Anaerolineae; o__S0208; f__; g__; s__	0.9480936581452064
cd4627f34b26d2508d7c8dfc1ed787cb	k__Archaea; p__Crenarchaeota; c__Aigarchaeota; o__[Caldiarchales]; f__[Caldiarchaceae]; g__; s__	0.9999997980623254
31097fcb5ac47ba1d971f29ace24c8a6	k__Bacteria; p__Proteobacteria; c__Gammaproteobacteria; o__Chromatiales; f__Halothiobacillaceae; g__Thiovirga; s__	0.9999999999999858
57a124fab34562e8161ba297075d7a17	k__Bacteria; p__Aquificae; c__Aquificae; o__Aquificales; f__Aquificaceae; g__; s__	0.9999379194393901
7eb68e0c7f808e3dfd3fe2666b84fb71	k__Bacteria; p__Chloroflexi; c__Chloroflexi; o__Chloroflexales; f__Chloroflexaceae; g__; s__	0.9999992025513702
1fbb9895525bd36a8a5a49fd154461ff	k__Bacteria; p__[Thermi]; c__Deinococci; o__Thermales; f__Thermaceae; g__Thermus; s__	0.9999999999987921
df4347dd765e7a1dea7bfdf246480645	k__Bacteria; p__Actinobacteria; c__Thermoleophilia; o__Solirubrobacterales; f__Conexibacteraceae; g__; s__	0.9086713688518425
04d72b0d9fb14ae26b22be046f2ebfc7	k__Bacteria; p__Thermotogae; c__Thermotogae; o__Thermotogales; f__Thermotogaceae; g__Thermotoga; s__	0.999999987
b0c680645d110a42698ea142018b0e01	k__Bacteria; p__OD1; c__; o__; f__; g__; s__	0.9998969524601807
e432f86d9a9a898bba213c624918b449	k__Bacteria; p__Chloroflexi; c__Anaerolineae; o__SHA-20; f__; g__; s__	0.9953650341939666
f5389f85131c97797f27101a10c106ab	k__Bacteria; p__Firmicutes; c__Bacilli; o__Lactobacillales; f__Leuconostocaceae; g__Leuconostoc; s__	0.8109247003958844
41ea40d18b96d72eaadf01b3fe0d3466	k__Bacteria; p__Actinobacteria; c__Thermoleophilia; o__Gaiellales; f__; g__; s__	0.9999999712909333
2375196a0d1f010c564be5eb34a706c9	k__Archaea; p__Crenarchaeota; c__Aigarchaeota; o__; f__; g__; s__	0.9999999998906333
c6a6724882f613cb339a2d0c9d0fe56d	k__Bacteria; p__Actinobacteria; c__Thermoleophilia; o__Solirubrobacterales; f__; g__; s__	0.8357544652032959
cd006a1e35926b5e5f5d5f169e75eec6	k__Bacteria; p__Actinobacteria; c__Thermoleophilia; o__; f__; g__; s__	0.9999999712827337
ece4e7fbbc6626398bb2f3554b240352	k__Bacteria; p__Planctomycetes; c__Planctomycetia; o__Gemmatales; f__Isosphaeraceae; g__; s__	0.9998132759167637
5618419ba15d7c264d8ce540baaea731	k__Bacteria; p__Planctomycetes; c__Planctomycetia; o__Gemmatales; f__Gemmataceae; g__; s__	0.9999958467155625
9004925c5ecdbd697f4829600927fcef	k__Bacteria; p__Aquificae; c__Aquificae; o__Aquificales; f__Aquificaceae; g__; s__	0.9995113369254313
06a6a9f23ebe05c20de9383f035c174e	k__Bacteria; p__Cyanobacteria; c__Synechococcophycideae; o__Pseudanabaenales; f__Pseudanabaenaceae; g__Nodosilinea; s__nodulosa	0.9293400861984125
1939ecb1a688636178da13211b82291e	k__Bacteria; p__Chloroflexi; c__Anaerolineae; o__SHA-20; f__; g__; s__	0.9981441311674335
04f41c290db661c6c45d039e780bd7ee	k__Bacteria; p__Proteobacteria; c__Gammaproteobacteria; o__Legionellales; f__Legionellaceae; g__Legionella; s__	0.9147652263885043
a5c39a997c53c77fc940637c185d810b	k__Archaea; p__Crenarchaeota; c__Thermoprotei; o__; f__; g__; s__	0.9999975049346551
d25ad5af57066bdd6b6422ce38d7d4ee	k__Bacteria; p__Actinobacteria; c__Thermoleophilia; o__Solirubrobacterales; f__Solirubrobacteraceae; g__; s__	0.8592643612572073
bf30009c331c9829bdee9c0e55f06466	k__Bacteria; p__Chloroflexi; c__Chloroflexi; o__Chloroflexales; f__Chloroflexaceae; g__; s__	0.999999245
e84be2a0d0414b8d92c7a29fcd555626	k__Bacteria; p__Acidobacteria; c__OS-K; o__; f__; g__; s__	0.9999969953465444
a61161e136dbf17f9ca8d304b3164230	k__Bacteria; p__OD1; c__; o__; f__; g__; s__	0.9999999295071145
dd01c97c8a4997f8a927ab4c4e10dded	k__Bacteria; p__Actinobacteria; c__Acidimicrobiia; o__Acidimicrobiales; f__; g__; s__	0.9579404451523673
cc61cdfc7865e2f1a459eb6227a67d17	k__Bacteria; p__Proteobacteria; c__Gammaproteobacteria; o__Pseudomonadales; f__Moraxellaceae; g__Perlucidibaca; s__	0.9999993535850635
09e17eecbac1eae1e82a9be27b1ca802	k__Bacteria; p__Planctomycetes; c__Planctomycetia; o__Gemmatales; f__Isosphaeraceae; g__Isosphaera; s__	0.9999946631826633
c7e2331cb92a8c5122d5b0eea569bad5	k__Bacteria; p__Chloroflexi; c__Anaerolineae; o__SHA-20; f__; g__; s__	0.9747160572885755
67733a2db2fb91477e17515cc4c0ea14	k__Bacteria; p__Proteobacteria; c__Alphaproteobacteria; o__Rhodospirillales; f__Acetobacteraceae; g__; s__	0.9735779753443743
219feea6ebd5dcbd72d32dea1f3bb379	k__Bacteria; p__Aquificae; c__Aquificae; o__Aquificales; f__Aquificaceae; g__Hydrogenobaculum; s__	0.9999999999999147
5a1c272b914a09c3257095f98120d14e	k__Bacteria; p__Proteobacteria; c__Deltaproteobacteria; o__Syntrophobacterales; f__Syntrophobacteraceae; g__Syntrophobacter; s__	0.9995283583880469
7b9328415ae00e85397ee2054e0430fe	k__Bacteria; p__Planctomycetes; c__Planctomycetia; o__Pirellulales; f__Pirellulaceae; g__; s__	0.9999975988736175
5ffcfd046a5c1428f39c6c947b8f6938	k__Bacteria; p__Chloroflexi; c__S085; o__; f__; g__; s__	0.9965601323800685
f1ef6e98191ab9f013086d0bc45a0d16	k__Bacteria; p__Firmicutes; c__Clostridia	0.8318092347075744
afb01e47707d6b2cff9fec6e55c2ff3b	k__Bacteria; p__EM3; c__; o__; f__; g__; s__	0.9999999999996021
7de818f0a4adabf2db7a5f6e5b495a41	k__Bacteria; p__Proteobacteria; c__Gammaproteobacteria; o__Pseudomonadales; f__Moraxellaceae; g__Moraxella; s__lincolnii	0.9817907187284441
1aecf71ebc1b55f1c7c3c9db1f85b336	k__Bacteria; p__EM3; c__; o__; f__; g__; s__	1
a78bc6ed027fd06d06fba46deea8f594	k__Bacteria; p__[Thermi]; c__Deinococci; o__Deinococcales; f__Deinococcaceae; g__Deinococcus; s__geothermalis	0.9999502100372464
790b1b4d20554f4e8b14f40db4605d4c	k__Archaea; p__Crenarchaeota; c__MBGA; o__NRP-J; f__; g__; s__	0.9998832864111618
b0f84ec001c0cc65f9b0ac0bd7bc09fd	k__Bacteria; p__Firmicutes; c__Clostridia; o__Thermoanaerobacterales; f__Thermoanaerobacteraceae; g__Caldanaerobacter; s__	0.9995426807493908
c03b037e58f2326d2fe20eeaff6e06a3	k__Bacteria; p__Thermotogae; c__Thermotogae; o__Thermotogales; f__Thermotogaceae; g__Thermotoga; s__	0.9999999970576425
c51e2bedc611703c1c8bf4dcd0cceede	k__Bacteria; p__Firmicutes; c__Bacilli; o__Bacillales; f__Alicyclobacillaceae; g__Alicyclobacillus; s__acidocaldarius	0.8903922065218842
5a98d5e9e2a37d2a6b3dffb9855e0051	k__Bacteria; p__Firmicutes; c__Bacilli; o__Bacillales; f__Bacillaceae	0.7906556192192374
b1488d2ac3a4e25dfed6990c6bf33c5f	k__Archaea; p__Euryarchaeota; c__Thermoplasmata; o__Thermoplasmatales; f__BSLdp215; g__; s__	1
8c5cb91d2239ed59c568c02c85a2e9da	k__Bacteria; p__Proteobacteria; c__Alphaproteobacteria; o__Rhizobiales; f__Hyphomicrobiaceae; g__Rhodoplanes; s__	0.9989621975991184
1574154ee11670c521ccc86ff85c216e	k__Bacteria; p__Proteobacteria; c__Alphaproteobacteria; o__Rhodobacterales; f__Rhodobacteraceae	0.971622147
ef6daa72005a5fba8b4824dcb2b226b7	k__Bacteria; p__Actinobacteria; c__Thermoleophilia; o__Gaiellales; f__Gaiellaceae; g__; s__	0.9999860275428047
a0489d794a2deef214d643cf3be9b5ee	k__Bacteria; p__; c__; o__; f__; g__; s__	0.7637081838733408
6f18b232252891eef8e3c257c5f44703	k__Bacteria; p__Chloroflexi; c__Anaerolineae; o__GCA004; f__; g__; s__	0.9991294222361526
539b95ae0900a97efd5e174e2c6ce60c	k__Bacteria; p__Proteobacteria; c__Gammaproteobacteria; o__Xanthomonadales; f__Xanthomonadaceae; g__Thermomonas; s__	0.9772285733328201
52ec3a13eb52585f89210b9876cf6072	k__Bacteria; p__Aquificae; c__Aquificae; o__Aquificales; f__Aquificaceae; g__Hydrogenobaculum; s__	1
a7645863a78682e4bbd6007f49393110	k__Bacteria; p__AD3; c__JG37-AG-4; o__; f__; g__; s__	0.9999998369407299
25570f2b9e29075fdf48d760aee50d0e	k__Bacteria; p__OP8; c__OP8_1; o__; f__; g__; s__	0.9999765267230275
5f8666797e578241ae95a20cc165ca43	k__Bacteria; p__Aquificae; c__Aquificae; o__Aquificales; f__Aquificaceae; g__Hydrogenobaculum; s__	0.9999999999999858
6d78e0cba67ac8638eb7bfcf3bd01b0a	k__Bacteria; p__Chloroflexi; c__TK17; o__mle1-48; f__; g__; s__	0.9999999999576517
ba4d60e4bebee482f2305a7aea2edc43	k__Archaea; p__Crenarchaeota; c__MCG; o__pGrfC26; f__; g__; s__	0.9996458870297602
ed69709dd3b8091def44f36fbb99997b	k__Bacteria; p__Aquificae; c__Aquificae; o__Aquificales; f__Aquificaceae; g__Hydrogenobaculum; s__	0.9999999999999574
581106d394586f92288204a6759cc000	k__Archaea; p__Euryarchaeota; c__Thermoplasmata; o__Thermoplasmatales; f__A10; g__; s__	1
707dbe47535215a6433229ecd0c33d8e	k__Bacteria; p__Proteobacteria; c__Alphaproteobacteria; o__Rhizobiales; f__; g__; s__	0.9947755801775799
1d450941f3c6ed30f12629339c1e9434	k__Bacteria; p__Chlorobi; c__OPB56; o__; f__; g__; s__	0.9999996931879354
0c3bd61a0859d84f38b80ff17cc6613e	k__Bacteria; p__Actinobacteria; c__Acidimicrobiia; o__Acidimicrobiales; f__; g__; s__	0.9999383153543403
0b653c1413e8b5ee5ee2165baf036043	k__Bacteria; p__Chloroflexi; c__Anaerolineae; o__CFB-26; f__; g__; s__	0.9984092026539154
957fb71300fc5d1edcccc54d7565f697	k__Bacteria; p__WPS-2; c__; o__; f__; g__; s__	0.9999999999976978
06be95646e846d862eb796141191273b	k__Bacteria; p__[Thermi]; c__Deinococci; o__Deinococcales; f__Deinococcaceae; g__Deinococcus; s__	0.9999991975997298
f8a68bb396e7b4ca7036a741daebb3f5	k__Bacteria; p__Proteobacteria; c__Gammaproteobacteria; o__Legionellales; f__Coxiellaceae; g__; s__	0.7554457829801526
10e12d3c8518e5e76b4937fa6d82c24f	k__Bacteria; p__Firmicutes; c__Clostridia; o__Clostridiales; f__Sulfobacillaceae; g__Sulfobacillus; s__	0.9995422657134271
e24c05e1ea7629bf6f9ea34066148327	k__Bacteria; p__OctSpA1-106; c__; o__; f__; g__; s__	1
27cfb4da9d017d57b69fd5daeff2905d	k__Bacteria; p__Planctomycetes; c__Planctomycetia; o__Gemmatales; f__Isosphaeraceae; g__; s__	0.9976355599132766
28ba90158761c34e20518d90a9be096c	k__Bacteria; p__Chloroflexi; c__Anaerolineae; o__Anaerolineales; f__Anaerolinaceae; g__; s__	0.9996395488760297
23dc56df9625b5d44aa277f8db53b2bd	k__Bacteria; p__Planctomycetes; c__Phycisphaerae; o__CPla-3; f__; g__; s__	1
03427b98edc8c03f3de37aa07867ecd9	k__Bacteria; p__Acidobacteria; c__Solibacteres; o__Solibacterales; f__Solibacteraceae; g__Candidatus Solibacter; s__	0.9998354825744838
b5ea98365d3431bf82cf452dfee5650f	k__Bacteria; p__Chloroflexi; c__Ktedonobacteria; o__; f__; g__; s__	0.8404218026902462
6988ea694ace91fd1b9dee19eeb64a60	k__Bacteria; p__Actinobacteria; c__Acidimicrobiia; o__Acidimicrobiales; f__; g__; s__	0.9999779535495531
8b512bab78ffdd2953416fab0575396d	k__Bacteria; p__; c__; o__; f__; g__; s__	0.9477114815662045
499cf64879f1d4a4f21c3a072aaaff49	k__Bacteria; p__Planctomycetes; c__Planctomycetia; o__Gemmatales; f__Isosphaeraceae; g__; s__	0.9998783209723362
e2ad12be257f01debc3128d898835fe2	k__Bacteria; p__Proteobacteria; c__Alphaproteobacteria; o__Rhodobacterales; f__Rhodobacteraceae; g__Rhodobacter; s__	0.9816596834984195
9d63875101a035502278dc65e89c05e2	k__Bacteria; p__Firmicutes; c__Bacilli; o__Bacillales; f__Bacillaceae; g__Geobacillus; s__	0.9680014055864067
2505e2f7369b420486e7c75139f840b1	k__Bacteria; p__Firmicutes; c__Clostridia; o__Clostridiales; f__Clostridiaceae; g__Clostridium; s__	0.7118906501752972
b657d551abfba8ea6939af98f948c230	k__Bacteria; p__Proteobacteria; c__Betaproteobacteria; o__Methylophilales; f__; g__; s__	0.9992475977345135
37cd2e9fcc4e0a04e92bb81cfaf60168	k__Bacteria; p__Chloroflexi; c__Chloroflexi; o__Chloroflexales; f__Chloroflexaceae; g__Chloroflexus; s__	0.9999999999963904
810d5e60674786baeb3b60c8c339fdf6	k__Bacteria; p__Planctomycetes; c__Phycisphaerae; o__WD2101; f__; g__; s__	0.9999999993803073
ba5e81a5674aa35795f85a0d29467967	k__Bacteria; p__Dictyoglomi; c__Dictyoglomia; o__Dictyoglomales; f__Dictyoglomaceae; g__Dictyoglomus; s__	0.9999470575721117
d1e4e35ddc623d1b28240fad9225e7d1	k__Bacteria; p__Proteobacteria; c__Deltaproteobacteria; o__Syntrophobacterales; f__Syntrophobacteraceae; g__Syntrophobacter; s__	0.9999999271936728
14ee2041cc9a67584ba4483144c5907b	k__Bacteria; p__Aquificae; c__Aquificae; o__Aquificales; f__Aquificaceae; g__; s__	0.999964077
101ee89714103b8190ffd459ddc1649a	k__Bacteria; p__Proteobacteria; c__Deltaproteobacteria; o__Myxococcales; f__; g__; s__	0.7041563376893162
f44b39f0ee6580ea68b5f7d7844a1f69	k__Bacteria; p__Proteobacteria; c__Betaproteobacteria; o__Burkholderiales; f__Comamonadaceae; g__Rubrivivax; s__	0.8949321482878045
15dc4b9d444b59136f83fec64332573c	k__Bacteria; p__Planctomycetes; c__BD7-11; o__; f__; g__; s__	0.9999999964541928
29d985c678b907de1a889030e594e548	k__Bacteria; p__; c__; o__; f__; g__; s__	0.7193446565636958
ed2bcf7104375f646ae1f760d4e3710b	k__Bacteria; p__Spirochaetes; c__Spirochaetes; o__Spirochaetales; f__Spirochaetaceae; g__Treponema; s__	0.9999927682925868
0c99a391ee6873b0c39df7a30eefc370	k__Bacteria; p__Spirochaetes; c__[Brevinematae]; o__[Brevinematales]; f__; g__; s__	0.9999974630219761
b34a10a832d34b0408d45d7d333783e5	k__Bacteria; p__OP1; c__[Acetothermia]; o__[Acetothermales]; f__[Acetothermaceae]; g__Candidatus Acetothermum; s__	1
80bd92053f41dd91ad974a08d393633e	k__Bacteria; p__Chloroflexi; c__SHA-26; o__; f__; g__; s__	0.9182402025929511
1f63a053506d1f6e9a0d42da6e20cf84	k__Bacteria; p__Chlorobi; c__BSV26; o__; f__; g__; s__	0.9706148028779789
69d38474d8bb9a1f3e788989ad701e96	k__Bacteria; p__Planctomycetes; c__Planctomycetia; o__Pirellulales; f__Pirellulaceae; g__; s__	0.9994740116973179
fe6f6bd904d8719b56d280ab85f5cf2d	k__Bacteria; p__Planctomycetes; c__Planctomycetia; o__Gemmatales; f__Isosphaeraceae; g__; s__	0.9999669303696023
e87b92426a4879d6a26d382afff8c2ac	k__Bacteria; p__Chloroflexi; c__Anaerolineae; o__SBR1031; f__oc28; g__; s__	0.9999999965527877
248e046eaf7774233db4444b6351a86c	k__Bacteria; p__Chloroflexi; c__Ktedonobacteria; o__Thermogemmatisporales; f__Thermogemmatisporaceae; g__; s__	0.9999803216518598
8829ddda11efe06f90967b9f7a998165	k__Bacteria; p__EM19; c__; o__; f__; g__; s__	1
a4339cc6966bc942520b61a5bde28808	k__Bacteria; p__Chlamydiae; c__Chlamydiia; o__Chlamydiales	0.9913156845960899
5cdafa4803acbde48f857665ff1d9468	k__Bacteria; p__Acidobacteria; c__BPC102; o__MVS-40; f__; g__; s__	0.9999984589826391
c09cb2a68cfaa7f701e40c72d4af2247	k__Bacteria; p__Armatimonadetes; c__[Fimbriimonadia]; o__[Fimbriimonadales]; f__[Fimbriimonadaceae]; g__Fimbriimonas; s__	0.9996131611902929
bebd8e95cae0ab24f19bf259f4638064	k__Bacteria; p__Chlorobi; c__BSV26; o__A89; f__; g__; s__	1
9ed82d8f3a890237384f16a002ed9cfd	k__Bacteria; p__Chloroflexi; c__Thermomicrobia; o__JG30-KF-CM45; f__; g__; s__	0.9988294124217671
cd7829a7f3a5fa1c90a686b6ab8f414c	k__Archaea; p__[Parvarchaeota]; c__[Micrarchaea]; o__[Micrarchaeles]; f__; g__; s__	0.8688423522499974
c10a39944ad4cd87fd180bcb21840ac6	k__Bacteria; p__Proteobacteria; c__Alphaproteobacteria; o__Rhizobiales; f__Hyphomicrobiaceae; g__Rhodoplanes; s__	0.9983851226106272
a3ec4a3ed026c0a1b3948b2d2157b85d	k__Bacteria; p__Actinobacteria; c__Actinobacteria; o__Actinomycetales; f__Microbacteriaceae	0.7299356830586876
f427e77d44ba6630db405f7304ac6c20	k__Bacteria; p__OP1; c__OPB14; o__; f__; g__; s__	0.9999999999993037
54cad686cad6c4412603d704bd456338	k__Bacteria; p__Aquificae; c__Aquificae; o__Aquificales; f__Aquificaceae; g__; s__	0.9997702662139943
8372b297649121be2ac56937f81c6768	k__Bacteria; p__TPD-58; c__; o__; f__; g__; s__	0.9999998840326253
af336b9ff59d0cc43097a16e4dabebc1	k__Bacteria; p__Proteobacteria; c__Betaproteobacteria; o__Burkholderiales; f__Comamonadaceae	0.9999510033894596
0c37427d058327294d9995b81c691095	k__Bacteria; p__OD1; c__; o__; f__; g__; s__	0.9999987991209699
0f5db37c5b519c02752ab7099d288794	k__Bacteria; p__OD1; c__; o__; f__; g__; s__	0.999999744
6c0bf239702859ae989d886f1985b1e4	k__Bacteria; p__Nitrospirae; c__Nitrospira; o__Nitrospirales; f__Nitrospiraceae; g__Nitrospira; s__	0.9999858401811899
82d78f182b35cdb303d60b7b2eaecab7	k__Archaea; p__Crenarchaeota; c__Aigarchaeota; o__[Caldiarchales]; f__; g__; s__	0.9999999999999858
48b61567a0f936ca8648e1e22c184279	k__Archaea; p__Euryarchaeota; c__Thermoplasmata; o__E2; f__[Methanomassiliicoccaceae]; g__Coxiella; s__burnetii	0.8702991473624294
32691e6fde5a93bc9543932e54c28e4c	k__Bacteria; p__Proteobacteria; c__Gammaproteobacteria; o__Xanthomonadales; f__Xanthomonadaceae; g__Rhodanobacter; s__	0.9967726390058657
f1e08f2a19ea653e8a9dcc4406b1032c	k__Bacteria; p__OctSpA1-106; c__; o__; f__; g__; s__	1
e0ed890221da237dbefdcdd428d066a3	k__Bacteria; p__Verrucomicrobia; c__[Pedosphaerae]; o__[Pedosphaerales]; f__auto67_4W; g__; s__	0.8622845676946813
c55b859ae181b4ca194315d45071405e	k__Bacteria; p__Chloroflexi; c__Anaerolineae; o__S0208; f__; g__; s__	0.9710224815717129
d7080f6a501da297df2dda0e6f3fbd60	k__Bacteria; p__Firmicutes; c__Clostridia; o__Clostridiales; f__Clostridiaceae; g__Clostridium	0.997233707
b78429d52c3f0dc052dc91ba87eadbe1	k__Bacteria; p__Cyanobacteria; c__4C0d-2; o__MLE1-12; f__; g__; s__	0.9999999999784563
6be79c668b307e662c9359ea8cbcadad	k__Archaea; p__Crenarchaeota; c__Thaumarchaeota; o__Cenarchaeales; f__SAGMA-X; g__; s__	0.9999993056062091
f528367aa15a60a31bf5f00f291edb60	k__Bacteria; p__Planctomycetes; c__Planctomycetia; o__Gemmatales; f__Isosphaeraceae; g__; s__	0.9982079147200059
43c7230d11fa0cc134ee340af46d1cea	k__Bacteria; p__Chlorobi; c__Chlorobia; o__[Chloroherpetales]; f__SM1B02; g__; s__	0.9999972679994842
95b80ceffbd766d5bcfa99e358fdcf45	k__Bacteria; p__Proteobacteria; c__Deltaproteobacteria; o__Bdellovibrionales; f__Bdellovibrionaceae; g__Bdellovibrio; s__	0.9999997472215831
56e8770b30370712b4e882bffec568ad	k__Bacteria; p__[Thermi]; c__Deinococci; o__Thermales; f__Thermaceae; g__Thermus; s__	0.9999999999880487
5f817ec8810d74cf847898f6e9dbecf9	k__Bacteria; p__Actinobacteria; c__Acidimicrobiia; o__Acidimicrobiales; f__; g__; s__	0.9994922491117192
d1d382d48ec5a4837b742ba14bdf0703	k__Bacteria; p__Proteobacteria; c__Deltaproteobacteria; o__Thermodesulfobacteriales; f__; g__; s__	0.9999144899218615
9e7cac74c30581c947601e62016c697c	k__Bacteria; p__OP1; c__[Acetothermia]; o__[Acetothermales]; f__[Acetothermaceae]; g__Candidatus Acetothermum; s__	1
e04793ff2f5c51263aaa4e96e29a7104	k__Archaea; p__Crenarchaeota; c__Thermoprotei; o__Desulfurococcales; f__Desulfurococcaceae; g__Aeropyrum; s__	0.999999637
2d69c867aa99e16942e5f0882263ab1e	k__Bacteria; p__Proteobacteria; c__Alphaproteobacteria; o__Sphingomonadales; f__Erythrobacteraceae; g__Porphyrobacter; s__cryptus	0.7684509150447897
59f5406b92d7c0004d956109fd742ee4	k__Bacteria; p__Actinobacteria; c__Acidimicrobiia; o__Acidimicrobiales; f__; g__; s__	0.93652693
253a9ecf700e10ed82b70d4c41801706	k__Bacteria; p__Planctomycetes; c__Planctomycetia; o__Gemmatales; f__Gemmataceae; g__; s__	0.9999998815296535
2ca49ec1fd2c41b9796b89f331a88525	k__Archaea; p__Crenarchaeota; c__Thermoprotei; o__YNPFFA; f__A13; g__; s__	0.9999999999999858
275403d27211088a8d2f99a94809df17	k__Bacteria; p__Proteobacteria; c__Deltaproteobacteria; o__Thermodesulfobacteriales; f__; g__; s__	0.9999938317016684
db1832b86133f83936d4524bf1bf14fc	k__Bacteria; p__OD1; c__; o__; f__; g__; s__	0.999999824
bc370ff927ab9a035033bc07875724f8	k__Bacteria; p__Acidobacteria; c__Acidobacteria-6; o__iii1-15; f__; g__; s__	0.9999667206320187
3a41a2cae0aa4e9b8ecf2980ad0bcb0a	k__Bacteria; p__NKB19; c__TSBW08; o__; f__; g__; s__	0.9998264061295268
9f9f12b47269b633bde88bf51abace76	k__Bacteria; p__Firmicutes; c__Clostridia; o__Clostridiales; f__Peptococcaceae; g__Pelotomaculum; s__	0.9999913359800152
0b21678f933364c6107b0d7fcdd6d4ab	k__Bacteria; p__Elusimicrobia; c__Elusimicrobia; o__Elusimicrobiales; f__; g__; s__	0.999994537
6cfb638f9b88443085fedbf590963ae5	k__Bacteria; p__Chloroflexi; c__Anaerolineae; o__A31; f__; g__; s__	0.9999916688121163
98ae3fc8b5c6e1b514ad799891867c16	k__Bacteria; p__; c__; o__; f__; g__; s__	0.9584895887493986
e8081863bf32fe6753fb7edf7a3fad5c	k__Bacteria; p__Actinobacteria; c__Thermoleophilia; o__Gaiellales; f__; g__; s__	0.9999999410161582
a5d1550349132d57997a562ae944ad22	k__Bacteria; p__Acidobacteria; c__Acidobacteriia; o__Acidobacteriales; f__Acidobacteriaceae; g__; s__	0.999264936
9de2a847cbd67a91d429144e0ab00be4	k__Bacteria; p__Aquificae; c__Aquificae; o__Aquificales; f__Aquificaceae; g__Hydrogenobaculum; s__	0.9999999999999858
369f99065e1dfd5e9531a7b8383b6f49	k__Bacteria; p__Chloroflexi; c__Thermomicrobia; o__JG30-KF-CM45; f__; g__; s__	0.999999999
dfabe844aa08bafdb98799e81b9a08a6	k__Bacteria; p__Chloroflexi; c__TK10; o__; f__; g__; s__	0.9300525141536159
06103a505c2e6f9956647a3a2b4073d1	k__Archaea; p__Crenarchaeota; c__MBGA; o__; f__; g__; s__	0.9999673771777216
1e90962d0ebc02d2c14d746d2eb587af	k__Bacteria; p__Proteobacteria; c__Alphaproteobacteria; o__Rhizobiales; f__Hyphomicrobiaceae	0.9999985364041198
766761a58f174436a81d14be7eae58de	k__Bacteria; p__Proteobacteria; c__Alphaproteobacteria; o__Rhizobiales; f__; g__; s__	0.9903896161423582
9624c66684a8031ba4bba8bbf33997c2	k__Bacteria; p__OD1; c__; o__; f__; g__; s__	0.9991705600949276
8526b50e014579266c9054ca422338c9	k__Bacteria; p__Proteobacteria; c__Deltaproteobacteria; o__AF420338; f__; g__; s__	0.9999997118077022
d4fce503a2cf6b5829dbaf224289837a	k__Archaea; p__Euryarchaeota; c__Thermoplasmata; o__Thermoplasmatales; f__BSLdp215; g__; s__	0.9999999999997158
09acc07c2849ee465b313275ce6118de	k__Bacteria; p__Planctomycetes; c__Planctomycetia; o__Gemmatales; f__Isosphaeraceae; g__; s__	0.9997491105682406
a671af98756d0c7c6c9f35bea1f718cd	k__Bacteria; p__Firmicutes; c__Bacilli; o__Bacillales; f__[Thermicanaceae]; g__Bacillus; s__schlegelii	0.9999999779584245
ac25f19f5fbf1ef27c92d43f842e505f	k__Bacteria; p__Armatimonadetes; c__Chthonomonadetes; o__SJA-22; f__; g__; s__	0.9999999999968452
b6570d691f4996d628e8298e4692abfc	k__Bacteria; p__Aquificae; c__Aquificae; o__Aquificales; f__Aquificaceae; g__; s__	0.9970095200487479
a0cbd05b1320c9eb45ccc55f8f76bc13	k__Bacteria; p__WPS-2; c__; o__; f__; g__; s__	0.9999999999867271
aa6f64a8a9c213fee57e9a834d9dba92	k__Bacteria; p__Firmicutes; c__Bacilli; o__Bacillales	0.9999974183472761
7a07447accd31c2d0b3bb771906d10ff	k__Bacteria; p__TM6; c__SJA-4; o__; f__; g__; s__	0.9999999948148428
e38476d06289f3839b2c9102d90dada9	k__Bacteria; p__Chloroflexi; c__Chloroflexi; o__Chloroflexales; f__Chloroflexaceae; g__Chloroflexus; s__	0.9999999999994174
afcd181343fb2436d9df6be6e1f18461	k__Bacteria; p__Proteobacteria; c__Deltaproteobacteria; o__Desulfobacterales; f__Desulfobacteraceae; g__; s__	0.9617831347706944
7a5ec5df9425bb4e84d24fe6dc5259ec	k__Bacteria; p__Firmicutes; c__Clostridia; o__Clostridiales; f__Clostridiaceae; g__Caloramator; s__	0.9737273370935786
caf95ba41a363dba94c35326c7f4feab	k__Archaea; p__Crenarchaeota; c__Thermoprotei; o__YNPFFA; f__SK322; g__; s__	0.9999839168594654
ece8ee057a8119b83f3652724c7674df	k__Bacteria; p__Chloroflexi; c__Anaerolineae; o__SHA-20; f__; g__; s__	0.8330783548288039
4db2fdd13eb3522c944c61f7389e22ee	k__Bacteria; p__Chloroflexi; c__Anaerolineae; o__SHA-20; f__; g__; s__	0.8967777419003025
1aef0b51448f82ac86cf53208a1c0b35	k__Bacteria; p__[Thermi]; c__Deinococci; o__Thermales; f__Thermaceae; g__Meiothermus; s__	0.9998820784281385
c8246211434d72936bccc24ccb8fac49	k__Bacteria; p__Firmicutes; c__Clostridia; o__Clostridiales; f__Ruminococcaceae; g__Clostridium	0.9985211784772764
2097a26952134544a795de3c67c04955	k__Bacteria; p__Proteobacteria; c__Deltaproteobacteria	0.8059766463434754
e327adbbe3806359186a0824e652c88e	k__Bacteria; p__Armatimonadetes; c__Chthonomonadetes; o__Chthonomonadales; f__Chthonomonadaceae; g__; s__	0.8384132205711993
a36518ef2c354d4373bf753f74b7b6fd	k__Bacteria; p__Acidobacteria; c__Solibacteres; o__Solibacterales; f__; g__; s__	0.9841774233533198
264ca559bd8c395d507abc30b9701e5a	k__Archaea; p__Crenarchaeota; c__MCG; o__pGrfC26; f__; g__; s__	0.999970053
0320a114ab4e6e7a3716fe369e3ab41b	k__Bacteria; p__Chlamydiae; c__Chlamydiia; o__Chlamydiales; f__Parachlamydiaceae; g__Candidatus Protochlamydia; s__	0.9996010132862303
a45d62a2c71b7fbee5f6c430eae992f1	k__Bacteria; p__Actinobacteria; c__Thermoleophilia; o__Solirubrobacterales; f__; g__; s__	0.9998857788859761
5c8c1dd210a8f6fe1938bf03c6d71610	k__Bacteria; p__Aquificae; c__Aquificae; o__Aquificales; f__Aquificaceae; g__; s__	0.9979387212766905
f6bb5826ae0114c24be740956449b311	k__Bacteria; p__Firmicutes; c__Clostridia; o__Clostridiales; f__Sulfobacillaceae; g__YNPFFP6; s__	0.9999999998653664
c15222b78126b0f330b0a92f79d8b9e0	k__Bacteria; p__Proteobacteria; c__Betaproteobacteria; o__; f__; g__; s__	0.9935072686647932
2f83c8c8de0134374e2f041bafff1385	k__Bacteria; p__Caldiserica; c__Caldisericia; o__Caldisericales; f__Caldisericaceae; g__Caldisericum; s__	0.9999999999982236
e59b63369efa5a25ffa1779860a7fb11	k__Bacteria; p__Nitrospirae; c__Nitrospira; o__Nitrospirales; f__Nitrospiraceae; g__Nitrospira; s__	0.9999729997819355
253f02c1683f788b24e1ae921d33bfb3	k__Bacteria; p__Spirochaetes; c__[Brevinematae]; o__[Brevinematales]; f__; g__; s__	0.9999967713811595
edb94ac805136b3b2097e4b253e4b349	k__Bacteria; p__TM6; c__SBRH58; o__; f__; g__; s__	0.9972186785526195
0778927372547177d5137e5beb12b689	k__Bacteria; p__Planctomycetes; c__Planctomycetia; o__Pirellulales; f__Pirellulaceae; g__; s__	0.9999946260752934
4e363fd329a52ba8413acc92de54fde7	k__Bacteria; p__Planctomycetes; c__Planctomycetia; o__Pirellulales; f__Pirellulaceae; g__; s__	0.9673631340410881
01a09b14bd55938ac1be60b537e5910a	k__Bacteria; p__Aquificae; c__Aquificae; o__Aquificales; f__Hydrogenothermaceae; g__; s__	0.7163252794362422
24aa0ff9873e5d651c263c5ea4f0ada0	k__Bacteria; p__Proteobacteria; c__Deltaproteobacteria; o__Syntrophobacterales; f__Syntrophobacteraceae	0.8948183588246816
7fd8c5a40f89ba92646ea98dc2a2ff29	k__Bacteria; p__OD1; c__; o__; f__; g__; s__	0.9995033743231592
309a707ed307fb1e856971034cbc9436	k__Bacteria; p__Chloroflexi; c__Chloroflexi; o__Chloroflexales; f__Chloroflexaceae; g__Chloroflexus; s__	0.9999999999977263
55ca0b1d9344e0e99e3b9cb507c5c53d	k__Bacteria; p__Cyanobacteria; c__Oscillatoriophycideae; o__Chroococcales; f__Xenococcaceae; g__Chroococcidiopsis; s__thermalis	0.9999768534888134
428caa69fc3cf6308b936bccc0043bd8	k__Bacteria; p__Actinobacteria; c__Thermoleophilia; o__Gaiellales; f__Gaiellaceae; g__; s__	0.9999976278610914
62c68f0040feeda2cb1dbefd870e0762	k__Archaea; p__Crenarchaeota; c__Thermoprotei; o__; f__; g__; s__	0.9995155434886364
dd944674f137f2bc481997352eae5880	k__Bacteria; p__OctSpA1-106; c__; o__; f__; g__; s__	0.9999999999999858
9b1614e795daf36d080a0409abbb7975	k__Bacteria; p__Actinobacteria; c__Acidimicrobiia; o__Acidimicrobiales; f__; g__; s__	0.8404098586434361
82dd550bcd8f84afaa96b46cc0264f75	k__Bacteria; p__Proteobacteria; c__Alphaproteobacteria; o__Rhizobiales; f__Hyphomicrobiaceae; g__; s__	0.8810067718137747
169892570cdf60a58349e9d18432b903	k__Bacteria; p__GAL15; c__; o__; f__; g__; s__	0.9999992072890949
5be935fce0b20ebe8fedc3eaafa4f643	k__Bacteria; p__Elusimicrobia; c__Elusimicrobia; o__Elusimicrobiales; f__; g__; s__	0.9999999997036895
fc453965190905d108604573c2cbaa50	k__Bacteria; p__WPS-2; c__; o__; f__; g__; s__	0.9999999999879634
98b0ba29059029318801abcbf807b51f	k__Bacteria; p__Armatimonadetes; c__[Fimbriimonadia]; o__[Fimbriimonadales]; f__[Fimbriimonadaceae]; g__; s__	0.9998056881745677
15e94bf052b9f7bb2674f13d8dc8c6f0	k__Bacteria; p__Planctomycetes; c__Planctomycetia; o__Gemmatales; f__Gemmataceae; g__Gemmata; s__	0.9981480785915711
508d5047545ab0e2211f8b0ce72979b1	k__Bacteria; p__Acidobacteria; c__Solibacteres; o__Solibacterales; f__OPB3; g__; s__	0.9835591304255448
37b7bd6ea35ae53e381b035101f4413d	k__Bacteria; p__Proteobacteria; c__Gammaproteobacteria; o__Legionellales; f__Coxiellaceae; g__Aquicella; s__	0.9999999999570548
edd65f34eea55f7a9cf6e35425136a94	k__Bacteria; p__Proteobacteria; c__Gammaproteobacteria; o__Legionellales; f__Coxiellaceae; g__Aquicella; s__	0.9999999986664676
ce0fa7209759a652c6c87e2ab43a97a2	k__Bacteria; p__AD3; c__JG37-AG-4; o__; f__; g__; s__	0.9999999924223175
081c3750d2792590a52346c55c1a10ab	k__Bacteria; p__Proteobacteria; c__Deltaproteobacteria; o__BPC076; f__; g__; s__	0.9986145269755479
b4701dd24e14a7f5d3d03ba77c7d47b8	k__Bacteria; p__OD1; c__; o__; f__; g__; s__	0.9999564512948032
d8a2e80c438ea18ba2a42efec605977f	k__Bacteria; p__Chloroflexi; c__Anaerolineae; o__GCA004; f__; g__; s__	0.9641553538262662
2cefcb88fca531c112b6a621ee01e73b	k__Bacteria; p__Spirochaetes; c__Spirochaetes; o__Spirochaetales; f__Spirochaetaceae; g__za29; s__	0.9999996471812037
986f1a80746f8062477033f41b9c343f	k__Bacteria; p__Firmicutes; c__Bacilli; o__Bacillales	0.9999820526782037
ecee43a2a59c69c630762ab3c13254be	k__Bacteria; p__Cyanobacteria; c__Synechococcophycideae; o__Pseudanabaenales; f__Pseudanabaenaceae; g__; s__	0.999632084
4ed4a5d5929ad7f82bbcb14a8dc38f15	k__Bacteria; p__; c__; o__; f__; g__; s__	0.9929814309788917
7d833ae5be6a8cfa0091157dd5f221d2	k__Bacteria; p__Proteobacteria; c__Deltaproteobacteria; o__; f__; g__; s__	0.7031591625181141
a7d57ad644ad4a5a1ff767749b7afb79	k__Bacteria; p__Firmicutes; c__Clostridia; o__Natranaerobiales; f__; g__; s__	0.915159208
c60901ecae5625c990d9b49cb6ac36a8	k__Bacteria; p__Firmicutes; c__Clostridia; o__Clostridiales; f__Sulfobacillaceae; g__YNPFFP6; s__	0.9999999991228492
69d267673a583e094e7fa4c7d75d3b6a	k__Bacteria; p__[Thermi]; c__Deinococci; o__Thermales; f__Thermaceae; g__Thermus; s__	1
3adaa6ae18126ac3e77026317c99c596	k__Archaea; p__Euryarchaeota; c__DSEG; o__ArcA07; f__; g__; s__	0.99999996
57ab9beccfcaa33a66ee173124c3c616	k__Archaea; p__Crenarchaeota; c__MCG; o__pGrfC26; f__; g__; s__	0.9999999552548512
ad9679348a1464a219185a32488de130	k__Bacteria; p__Chlamydiae; c__Chlamydiia; o__Chlamydiales; f__Parachlamydiaceae; g__Candidatus Protochlamydia; s__	0.9336048093609176
9daecbdaa85be96d6fa887176b9a300c	k__Bacteria; p__Actinobacteria; c__Acidimicrobiia; o__Acidimicrobiales; f__; g__; s__	0.9793729117808672
ac0f344b138476511112e623677747c8	k__Bacteria; p__Armatimonadetes; c__Chthonomonadetes; o__SJA-22; f__; g__; s__	0.9999999994517879
803ac9c5e0bb5489240241c0b5b321aa	k__Bacteria; p__Proteobacteria; c__Alphaproteobacteria; o__Sphingomonadales; f__Sphingomonadaceae; g__Sphingomonas; s__	0.7435280686509552
d09f05ad8cfc9398fee60438dc0f3e19	k__Archaea; p__Crenarchaeota; c__Thermoprotei; o__Thermoproteales; f__Thermoproteaceae; g__Pyrobaculum; s__	0.9999999999976552
7d95c556edf1f1679d63719eae4f2fc3	k__Bacteria; p__EM3; c__; o__; f__; g__; s__	0.9999999999912887
ee5ef84b24583ed37375994bbb72b533	k__Bacteria; p__Proteobacteria; c__Gammaproteobacteria; o__Chromatiales; f__; g__; s__	0.9255236511290789
0c6ba6d0bac9761fbad4749769894c62	k__Archaea; p__Crenarchaeota; c__Thermoprotei; o__Sulfolobales; f__Sulfolobaceae; g__Stygiolobus; s__	0.9999999998726423
a3769a014b84a0b69fb0a993857f29b0	k__Bacteria; p__Actinobacteria; c__Thermoleophilia; o__Gaiellales; f__Gaiellaceae; g__; s__	0.9999858771106431
6aa180af1daad6a9f01db989815138ed	k__Bacteria; p__Acidobacteria; c__Solibacteres; o__Solibacterales; f__PK34; g__; s__	0.9999808182775191
b3d5e341fce742ee0435d5ca9b73a81a	k__Bacteria; p__Planctomycetes; c__Planctomycetia; o__Gemmatales; f__Isosphaeraceae; g__; s__	0.9997033188356144
cd47b5603000e201e84ba4dd6ae7f3ff	k__Bacteria; p__Acidobacteria; c__Solibacteres; o__Solibacterales; f__AKIW659; g__; s__	0.9997032678912914
c79117ce8d737f35381b22fff0c5adcb	k__Archaea; p__Crenarchaeota; c__Thermoprotei; o__Desulfurococcales; f__Desulfurococcaceae; g__Aeropyrum; s__	0.9998547608327135
a69f824eed07236244fe203f17b8fc9c	k__Bacteria; p__Aquificae; c__Aquificae; o__Aquificales; f__Aquificaceae; g__Hydrogenobaculum; s__	0.9999999999994174
ef6b0e6b347d62e112389e1bbac1ad8f	k__Bacteria; p__Bacteroidetes; c__Cytophagia; o__Cytophagales; f__Cytophagaceae; g__Adhaeribacter; s__	0.9999989468579006
6470f679e7fab754428cea7c71420bfe	k__Bacteria; p__Actinobacteria; c__Acidimicrobiia; o__Acidimicrobiales; f__; g__; s__	0.9999993597687709
19ab0f711a9768a8dac34ad11902bfc9	k__Bacteria; p__Planctomycetes; c__Planctomycetia; o__Gemmatales; f__Gemmataceae; g__Gemmata; s__	0.9740393408509211
623e6b885020e3d043b4798cc3d74a09	k__Bacteria; p__Acidobacteria; c__Solibacteres; o__Solibacterales; f__; g__; s__	0.9991481533994708
698bfa55fca706856558f98dba72fb68	k__Bacteria; p__Nitrospirae; c__Nitrospira; o__Nitrospirales; f__[Thermodesulfovibrionaceae]; g__Thermodesulfovibrio; s__	0.999999876
e7209908218afe08b63a4e829b263870	k__Bacteria; p__Bacteroidetes; c__; o__; f__; g__; s__	0.9999952061742556
df8b00d1ae991b4fa99c58bdd7a356af	k__Bacteria; p__Proteobacteria; c__Betaproteobacteria; o__Burkholderiales; f__Alcaligenaceae; g__; s__	0.9801077173475418
d4d8575725f10306e3250cd97568742c	k__Bacteria; p__Chloroflexi; c__Ktedonobacteria; o__JG30-KF-AS9; f__; g__; s__	0.9999999894233867
422eeabade16b090400619774963627c	k__Bacteria; p__Planctomycetes; c__Planctomycetia; o__Gemmatales; f__Isosphaeraceae; g__Isosphaera; s__	0.9999956162078002
2e63c2e24d9d44e788719294af202878	k__Bacteria; p__Actinobacteria; c__Acidimicrobiia; o__Acidimicrobiales; f__; g__; s__	0.9998680119724701
de081145701abeb3241bbe5ae215bd08	k__Bacteria; p__FCPU426; c__; o__; f__; g__; s__	0.8836123435649678
c6e8295ce3c39d537d7f6b39533b2734	k__Bacteria; p__[Thermi]; c__Deinococci; o__Thermales; f__Thermaceae; g__Thermus; s__	0.9999999999975273
f53835f09de6ca18e1407e6056c85cf5	k__Bacteria; p__Planctomycetes; c__Planctomycetia; o__Gemmatales; f__Isosphaeraceae; g__; s__	0.9997991759885666
e858eb0b3cb7b2b47d49d4bceff98f93	k__Bacteria; p__Cyanobacteria; c__4C0d-2; o__MLE1-12; f__; g__; s__	0.9999999999932072
000847ffc3d9028408c5bf14e2492a97	k__Bacteria; p__Proteobacteria; c__Deltaproteobacteria; o__Syntrophobacterales; f__Syntrophaceae; g__Desulfobacca; s__	0.9982373804608896
f7958f380e6bd72231e3d9df973e554b	k__Bacteria; p__Proteobacteria; c__Alphaproteobacteria; o__Sphingomonadales; f__Sphingomonadaceae; g__Sphingomonas; s__	0.9971064188068997
f33371c2b8a95ad6ded9f29d071a7383	k__Bacteria; p__Armatimonadetes; c__Chthonomonadetes; o__Chthonomonadales; f__Chthonomonadaceae	0.9459773629728201
56171029ffa34fe0e5f239d82d46660e	k__Bacteria; p__Cyanobacteria; c__Synechococcophycideae; o__Synechococcales; f__Acaryochloridaceae; g__Thermosynechococcus; s__	0.9999999953637229
f1763108977aa3486a9b7e8378bccc76	k__Bacteria; p__Actinobacteria; c__MB-A2-108; o__0319-7L14; f__; g__; s__	0.9999996672556065
ce48b7864ac96edc4ac5d156574e5038	k__Bacteria; p__OD1; c__; o__; f__; g__; s__	0.9999999534361177
e16b868e2b8c7278cba4fdda61d736fa	k__Bacteria; p__[Thermi]; c__Deinococci; o__Thermales; f__Thermaceae; g__Thermus; s__	0.9999999999999574
2994be7fd44405d3689d398062a39516	k__Bacteria; p__Proteobacteria; c__Betaproteobacteria; o__Rhodocyclales; f__Rhodocyclaceae; g__; s__	0.8252200016654987
b7a3ede2081a1ace7f332fab6c84de7d	k__Archaea; p__Crenarchaeota; c__Thermoprotei	0.9590012740347821
693194092f1b352b83c62989389ae227	k__Bacteria; p__Chloroflexi; c__Anaerolineae; o__WCHB1-50; f__; g__; s__	0.9999999999663345
379aca0ee6bdfe77183b0ad095d80242	k__Bacteria; p__Proteobacteria; c__Deltaproteobacteria; o__Thermodesulfobacteriales; f__; g__; s__	0.9998273412365645
f5420a162a76288a4ff9512a36bffed7	k__Bacteria; p__[Thermi]; c__Deinococci; o__Thermales; f__Thermaceae; g__Thermus; s__	0.9999999999996021
167fc05ff690a6ff0ef3c93d7610ae64	k__Bacteria; p__Firmicutes; c__Clostridia; o__Clostridiales; f__Peptococcaceae; g__Desulfurispora; s__	0.9999999399998263
37f495e9260621e07a0d7b6b40229be0	k__Bacteria; p__Firmicutes; c__Bacilli; o__Bacillales; f__Bacillaceae; g__Bacillus	0.9262724136780736
fc5c1d4c1829a16d8be9348e224eabdd	k__Bacteria; p__AC1; c__SHA-114; o__; f__; g__; s__	0.9982378580215229
42c7893afe40fcd426d27bf92bf1fabc	k__Bacteria; p__Acidobacteria; c__Acidobacteriia; o__Acidobacteriales; f__Acidobacteriaceae; g__; s__	0.99459608
f72853fc8d857e810d53a4906bbfac9f	k__Bacteria; p__[Thermi]; c__Deinococci; o__Deinococcales; f__Deinococcaceae; g__Deinococcus; s__	0.999998126
f189be2914b99dc67ab35f04e8d240f1	k__Bacteria; p__Acidobacteria; c__Acidobacteriia; o__Acidobacteriales; f__Acidobacteriaceae; g__; s__	0.999578716
cd8b667aaf816e2b4b4b3134e91da475	k__Bacteria; p__Chloroflexi; c__Thermomicrobia; o__Thermomicrobiales; f__; g__; s__	0.9999999999159996
0c0c358adece1d925bcd0aa989620b0e	k__Bacteria; p__Aquificae; c__Aquificae; o__Aquificales; f__Aquificaceae; g__; s__	0.9996728118413982
caac7f7c5ddc81baf54ea03970c2bf64	k__Bacteria; p__Proteobacteria; c__Deltaproteobacteria; o__Bdellovibrionales; f__Bdellovibrionaceae; g__Bdellovibrio; s__	0.9999998007150083
0728f88e19a578c659ba58b9aa957198	k__Archaea; p__Crenarchaeota; c__Thermoprotei; o__Thermoproteales; f__Thermoproteaceae; g__; s__	0.9972783777442705
0f029d2b1303b52d36ca637e6dd2761d	k__Bacteria; p__Proteobacteria; c__Alphaproteobacteria; o__Rhizobiales; f__Hyphomicrobiaceae; g__Hyphomicrobium; s__	0.7029959950932195
4705711a7f2da0a4317ba1e425bcc6c1	k__Bacteria; p__Proteobacteria; c__Alphaproteobacteria; o__Rhizobiales; f__Methylobacteriaceae; g__Methylobacterium	0.9999999956089861
bc0dc4767016906f0fa08d8bc44ba6ec	k__Bacteria; p__Cyanobacteria; c__Synechococcophycideae; o__Pseudanabaenales; f__Pseudanabaenaceae	0.9999988843471939
ce5ad1b045d4458d6910d5e6d40a4b17	k__Bacteria; p__Planctomycetes; c__Planctomycetia; o__Gemmatales; f__Isosphaeraceae; g__; s__	0.9590385117203836
3bd02a08d90d64714a164384ecde8a28	k__Bacteria; p__Aquificae; c__Aquificae; o__Aquificales; f__Aquificaceae; g__Hydrogenobaculum; s__	0.9999999999999858
19ecde048181dd1f8dc57d43ca1148ef	k__Archaea; p__Euryarchaeota; c__Thermococci; o__Thermococcales; f__Thermococcaceae; g__Thermococcus	0.7694965697691722
df9d709161dcce78d020795e637a8a6b	k__Archaea; p__Euryarchaeota; c__Thermoplasmata; o__E2; f__[Methanomassiliicoccaceae]	0.9999999215175309
037e3f710dd220a44ef7067bf1df95cb	k__Bacteria; p__Actinobacteria; c__Actinobacteria; o__Actinomycetales; f__Mycobacteriaceae; g__Mycobacterium; s__	0.8958738666777091
d155b19bf37a0d485dd4350ebda97e1f	k__Bacteria; p__Chloroflexi; c__Anaerolineae; o__SHA-20; f__; g__; s__	0.9930050656698647
36796964cc95b177bdc395f4a73cc91c	k__Bacteria; p__Aquificae; c__Aquificae; o__Aquificales; f__Aquificaceae; g__Hydrogenobaculum; s__	0.9999999999998721
9e6b42da173c70c44d4afcb2723bf305	k__Bacteria; p__Verrucomicrobia; c__[Methylacidiphilae]; o__Methylacidiphilales; f__; g__; s__	0.999999999
8d740430e3d11dc9001fe4191dd12062	k__Bacteria; p__Firmicutes; c__Clostridia; o__Clostridiales; f__Peptococcaceae; g__Desulfosporosinus; s__meridiei	0.999935505
753f468e41121d30a1ad7011e432dd16	k__Bacteria; p__Actinobacteria; c__Actinobacteria; o__WCHB1-81; f__At425_EubF1; g__; s__	0.9999999871589155
3cd26a12b9a46789e0027224640705ac	k__Bacteria; p__Chloroflexi; c__Chloroflexi; o__Chloroflexales; f__Chloroflexaceae; g__; s__	0.9999999931137751
028afe595e28ebfd39cf09b39fb4997e	k__Bacteria; p__Bacteroidetes; c__Bacteroidia; o__Bacteroidales; f__; g__; s__	0.90343197
d61d701a03ce1751c95870a0081d1195	k__Bacteria; p__Proteobacteria; c__Alphaproteobacteria; o__Rhodospirillales; f__Acetobacteraceae; g__; s__	0.9991047549257369
258ec4c59ddc6ac3c8ad0ed3664624b3	k__Bacteria; p__Acidobacteria; c__Solibacteres; o__Solibacterales; f__; g__; s__	0.9991467471537225
f238881b07aa568046872e35d22c1b7c	k__Bacteria; p__Acidobacteria; c__Solibacteres; o__Solibacterales; f__; g__; s__	0.9997305901321097
8ae7d49f94c335ac2542cb18d4aafa55	k__Bacteria; p__Planctomycetes; c__Planctomycetia; o__Pirellulales; f__Pirellulaceae; g__; s__	0.9914911799350778
beb8c0e9f670b7158b48baa533564cec	k__Bacteria; p__Actinobacteria; c__Acidimicrobiia; o__Acidimicrobiales; f__; g__; s__	0.9999522975611851
1924c4eaaa0068df5a5974446bd077dd	k__Bacteria; p__[Thermi]; c__Deinococci; o__Thermales; f__Thermaceae; g__Thermus; s__	1
864c1717110eb3c6ee24fe1c5c8f0319	k__Bacteria; p__; c__; o__; f__; g__; s__	0.9711489969975527
35906e5c19f504fb1e6748973a750a21	k__Bacteria; p__Proteobacteria; c__Deltaproteobacteria; o__Myxococcales; f__; g__; s__	0.9996679912424821
09d5b973c14ac1b5296dc2a0bace1ebb	k__Bacteria; p__Proteobacteria; c__Alphaproteobacteria; o__Sphingomonadales; f__Sphingomonadaceae; g__; s__	0.9801603938772409
6add4511ef16893c9b5e7f567d3011d2	k__Bacteria; p__Chloroflexi; c__Anaerolineae	0.997608413
d70d053376b208b4635789968f64b762	k__Bacteria; p__Bacteroidetes; c__Bacteroidia; o__Bacteroidales; f__; g__; s__	0.8879685419203496
6e96fc050e67a074d0d5f576de930097	k__Archaea; p__Crenarchaeota; c__Thermoprotei; o__Sulfolobales; f__Sulfolobaceae; g__Acidianus; s__	0.9999999972459079
a8fb61c7e8c52375f4b662483df8b827	k__Bacteria; p__OctSpA1-106; c__; o__; f__; g__; s__	1
de287cfe96c3d27cebe0007d3fbf38d9	k__Bacteria; p__Actinobacteria; c__Rubrobacteria; o__Rubrobacterales; f__Rubrobacteraceae; g__Rubrobacter; s__	0.9999999989771595
4c5dcd727b80884d72c14b58178dfde2	k__Bacteria; p__Actinobacteria; c__Thermoleophilia; o__Solirubrobacterales; f__Conexibacteraceae; g__; s__	0.8892048567526729
d115feabb2734aed3b96d420742cf062	k__Bacteria; p__Cyanobacteria; c__Oscillatoriophycideae; o__Chroococcales; f__Xenococcaceae; g__Gloeocapsopsis; s__crepidinum	0.9975120657381624
8b9f43750dd59f477600fc2cfdcf2cf2	k__Bacteria; p__Planctomycetes; c__Planctomycetia; o__Gemmatales; f__Isosphaeraceae; g__; s__	0.9718409540192192
2013a606b0994fe18bf9ceb5ebcc1a5c	k__Bacteria; p__Firmicutes; c__Clostridia; o__OPB54; f__; g__; s__	0.9999999691823409
11b971da1b30fc849c0fde128bef98f7	k__Bacteria; p__Acidobacteria; c__Acidobacteriia; o__Acidobacteriales; f__Acidobacteriaceae; g__; s__	0.9303235667841752
2cc9b7bdbf5b1fb7b8fc5f97fe579e14	k__Bacteria; p__Cyanobacteria; c__Synechococcophycideae; o__Pseudanabaenales; f__Pseudanabaenaceae; g__Leptolyngbya; s__	0.9999967531592505
b6d2aded4f5e281b0bb54493da37d361	k__Bacteria; p__; c__; o__; f__; g__; s__	0.8184298104112171
89f57290e3e227eea799174232ca001b	k__Bacteria; p__Proteobacteria; c__Betaproteobacteria; o__Burkholderiales; f__Comamonadaceae; g__Tepidimonas; s__	0.9627690852893481
bb1cfcadb0f50763813d21418812cd88	k__Bacteria; p__Nitrospirae; c__Nitrospira; o__Nitrospirales; f__[Thermodesulfovibrionaceae]; g__; s__	0.9401178907891256
f4bb3202705fa9309740f94c97dccf61	k__Bacteria; p__Proteobacteria; c__Alphaproteobacteria; o__Rhodospirillales; f__Rhodospirillaceae; g__; s__	0.9975950293494905
856774e17d3df05c1ef8dcd040e6423d	k__Bacteria; p__Aquificae; c__Aquificae; o__Aquificales; f__Aquificaceae; g__Hydrogenobaculum; s__	1
139d838090fdafee8be031f7c1c46591	k__Bacteria; p__Proteobacteria; c__Alphaproteobacteria; o__Rhizobiales; f__Aurantimonadaceae; g__; s__	0.9280044932439683
20c234e1a6eedab5ab1feced1b69c033	k__Bacteria; p__; c__; o__; f__; g__; s__	0.966134284
207372078d029c7e5ff50121c53005db	k__Bacteria; p__Aquificae; c__Aquificae; o__Aquificales; f__Aquificaceae; g__; s__	0.9999358350337428
4abe573071b570439637e8ad00ce90f8	k__Bacteria; p__Aquificae; c__Aquificae; o__Aquificales; f__Aquificaceae; g__Hydrogenobaculum; s__	0.9999999999970441
42cdac2cf1412a5d5f4d51aff4054e8f	k__Bacteria; p__Chloroflexi; c__Ktedonobacteria; o__Elev-1554; f__; g__; s__	0.9997440035918983
a5f672eb4ee8f239821ae7ec438c7e31	k__Bacteria; p__Proteobacteria; c__Deltaproteobacteria; o__MIZ46; f__; g__; s__	1
aecd41187c96cc8c28e0cb37909f223b	k__Bacteria; p__Chloroflexi; c__Anaerolineae; o__Caldilineales; f__Caldilineaceae; g__Caldilinea; s__	0.9999986874012537
8ebff77c41789633ca1bdf293308aafb	k__Bacteria; p__Chloroflexi; c__Anaerolineae; o__SBR1031; f__A4b; g__; s__	0.9981537551855227
d561da222d792f7f8752b7506e855d16	k__Bacteria; p__Armatimonadetes; c__; o__; f__; g__; s__	0.9999999998352109
c4c7c9604705910ae7e18e6a7838ce17	k__Bacteria; p__; c__; o__; f__; g__; s__	0.8850096148171235
76a1a2b51259f92328d3c6b53bf48c1a	k__Bacteria; p__Actinobacteria; c__Thermoleophilia; o__Gaiellales; f__; g__; s__	0.999999865
ff6288722503d29afbdda088feb4c070	k__Bacteria; p__OD1; c__SM2F11; o__; f__; g__; s__	0.8971460379678676
4dc32124846e8dd7dc6ea0cbf7369f6f	k__Archaea; p__Crenarchaeota; c__MBGA; o__; f__; g__; s__	0.9999960840438511
e6f65f061d1638760f0202d99fb20581	k__Bacteria; p__Acidobacteria; c__Solibacteres; o__Solibacterales; f__; g__; s__	0.9999904213389387
ac13455f15841ea73fd334a3d1baf8f4	k__Bacteria; p__Acidobacteria; c__DA052; o__Ellin6513; f__; g__; s__	0.9999999992669188
653c62c1c3836d9c1415924d1e3ea063	k__Bacteria; p__Planctomycetes; c__Planctomycetia; o__Pirellulales; f__Pirellulaceae; g__; s__	0.9025676545476138
fda1d63a5a97945292915efc4a10588c	k__Bacteria; p__Verrucomicrobia; c__[Pedosphaerae]; o__[Pedosphaerales]; f__; g__; s__	0.9997455379275372
5fede5dc7eeb60b0896d3b4319ee7f71	k__Bacteria; p__Chlorobi; c__OPB56; o__; f__; g__; s__	0.9999999985054302
a812c48f049b93d7df49d070b39e7bd5	k__Archaea; p__Crenarchaeota; c__Thermoprotei; o__Desulfurococcales; f__Desulfurococcaceae; g__Aeropyrum; s__	0.999999791
065c002da2a54f567b6dbc99383decbd	k__Bacteria; p__; c__; o__; f__; g__; s__	0.8879724705913167
44885c545f8ab5ed323eb0bf77dd3927	k__Bacteria; p__Proteobacteria; c__Deltaproteobacteria; o__Thermodesulfobacteriales; f__; g__; s__	0.9999999999461266
a9079d731dfbbe48cb7405714d926abb	k__Bacteria; p__[Thermi]; c__Deinococci; o__Thermales; f__Thermaceae; g__Thermus; s__	0.9999999999985079
640181d6c870bdcbe612b922dab6f1f0	k__Bacteria; p__Planctomycetes; c__Phycisphaerae; o__WD2101; f__; g__; s__	0.9995286478366536
e1bb6ecc33f8d543eaf2c151aa43f8e9	k__Bacteria; p__Armatimonadetes; c__[Fimbriimonadia]; o__[Fimbriimonadales]; f__[Fimbriimonadaceae]; g__Fimbriimonas; s__	0.9835757454536906
bfde2efe03a50ae6ea9a2763da3a1c47	k__Bacteria; p__Firmicutes; c__Bacilli; o__Lactobacillales; f__Leuconostocaceae; g__Leuconostoc; s__	0.9999921081094862
2501d1122e68df508dfda6fab1f0ce4e	k__Bacteria; p__Proteobacteria; c__Alphaproteobacteria; o__Rhodospirillales; f__Rhodospirillaceae; g__Magnetospirillum; s__	0.992789957
f847ea8a73d882e2210dfa28182f6ce8	k__Bacteria; p__Proteobacteria; c__Deltaproteobacteria; o__; f__; g__; s__	0.836297123
ad1ec238d44a587341eb44abe75f66c8	k__Bacteria; p__Acidobacteria; c__DA052; o__Ellin6513; f__; g__; s__	0.9999999999948557
7c589cf6924c6f8bf127b80010757414	k__Bacteria; p__Firmicutes; c__Bacilli; o__Bacillales; f__Alicyclobacillaceae	0.9999999992646976
330b85312a5f13fb19ba3b57d07e9c1d	k__Bacteria; p__Nitrospirae; c__Nitrospira; o__Nitrospirales; f__[Thermodesulfovibrionaceae]; g__HB118; s__	0.7468929318379022
baacb181d29d23e5ad725b3484de17b6	k__Bacteria; p__Chloroflexi	0.8681915718132855
4da9821dc4fbfb0416539564c7b75765	k__Bacteria; p__Proteobacteria; c__Deltaproteobacteria; o__Syntrophobacterales; f__Syntrophaceae; g__Desulfobacca; s__	0.999959423
1a7e7c7dfb97d729df496637ab405433	k__Bacteria; p__AC1; c__SHA-114; o__; f__; g__; s__	0.9999990151811478
fa4e0491ed971977f6a6c4cba43d9339	k__Bacteria; p__Proteobacteria; c__Deltaproteobacteria	0.7051839459782078
3d18fb59faaa7bda006fcfb9d442b5e0	k__Bacteria; p__[Thermi]; c__Deinococci; o__Thermales; f__Thermaceae; g__Thermus; s__	1
77758bb1491768875c19d882611c7487	k__Bacteria; p__Proteobacteria; c__Deltaproteobacteria; o__Thermodesulfobacteriales; f__; g__; s__	0.9999999997499742
1fe05605f8e29edafb8a78427cca74c9	k__Bacteria; p__Proteobacteria; c__Deltaproteobacteria; o__Syntrophobacterales; f__Syntrophaceae; g__Desulfobacca; s__	0.9999964768728763
4320d6afbca8f8feee292eb013289e9a	k__Archaea; p__Crenarchaeota; c__Aigarchaeota; o__[Caldiarchales]; f__; g__; s__	0.9999999999998437
42ed5d5449b7c5693bce55eb0397f55c	k__Bacteria; p__Bacteroidetes; c__Bacteroidia; o__Bacteroidales; f__; g__; s__	0.9998968083632896
778107446641b19bb40ef206b43e3ed8	k__Bacteria; p__Planctomycetes; c__Planctomycetia; o__Gemmatales; f__Isosphaeraceae; g__; s__	0.9932681444120971
cf442063d401621479a89b848cfed54c	k__Bacteria; p__Proteobacteria; c__Alphaproteobacteria; o__Rhizobiales; f__Methylocystaceae; g__; s__	0.9999338911097914
864eaf8c7cefb3c5aba7411a0eb5efbb	k__Bacteria; p__Proteobacteria; c__Deltaproteobacteria; o__FAC87; f__; g__; s__	0.999941107
c48c7703bd1182c4893005052d7e666e	k__Archaea; p__Crenarchaeota; c__MBGA; o__NRP-J; f__; g__; s__	0.8992700278276861
7ef1313656e3f78e2a0f0c5cc420fcb4	k__Bacteria; p__Chloroflexi; c__Anaerolineae; o__SBR1031; f__A4b; g__; s__	0.9999999985804209
d5b3c43add9087d57f405082bef0ea7d	k__Bacteria; p__Proteobacteria; c__Alphaproteobacteria; o__Caulobacterales; f__Caulobacteraceae; g__Phenylobacterium; s__	0.9781328581387045
2f64296d436123dbc1a87077540c0566	k__Bacteria; p__AC1; c__SHA-114; o__; f__; g__; s__	0.9999910618786018
888fd9205f86e62720e9e7c24847f03a	k__Bacteria; p__Proteobacteria; c__Alphaproteobacteria; o__Rhodospirillales; f__Acetobacteraceae; g__; s__	0.9809022100846232
f9c9b9e77fa61f63a8670ee20801db99	k__Bacteria; p__Planctomycetes; c__Planctomycetia; o__Pirellulales; f__Pirellulaceae; g__A17; s__	0.8827932820220962
1260e0219748b18987f9d00d6d6e2eac	k__Bacteria; p__Cyanobacteria; c__Synechococcophycideae; o__Pseudanabaenales; f__Pseudanabaenaceae; g__Pseudanabaena; s__	0.9999563967104468
cfe389b22f83efa71612412ad5af542d	k__Bacteria; p__TPD-58; c__; o__; f__; g__; s__	0.9999998508488486
144035e2459ea870ecf2543a8dd570a1	k__Bacteria; p__EM19; c__; o__; f__; g__; s__	1
b36f8069544cd41acdf32f0cedecfb0d	k__Bacteria; p__Planctomycetes; c__Planctomycetia; o__Gemmatales; f__Gemmataceae; g__; s__	0.999999841
cb599437ed45d8c22409746538b463b2	k__Bacteria; p__Armatimonadetes; c__OS-L; o__; f__; g__; s__	0.9999999999998153
24f0cc0515024489c3a8321dbcb72117	k__Bacteria; p__Proteobacteria; c__Alphaproteobacteria; o__Ellin329; f__; g__; s__	0.9999847565829553
e5d1552419810164f6a10e3b514364ea	k__Bacteria; p__Proteobacteria; c__Gammaproteobacteria; o__Legionellales; f__Coxiellaceae; g__; s__	0.9184820462197125
f3e8de3ea84535ccfe2b1e5e88cc0b7a	k__Bacteria; p__Proteobacteria; c__Alphaproteobacteria; o__Rhodospirillales; f__Acetobacteraceae; g__; s__	0.9638857961944524
2deba07b541bdad0b61ed6b954bbf7cb	k__Bacteria; p__Cyanobacteria; c__Gloeobacterophycideae; o__Gloeobacterales; f__Gloeobacteraceae; g__Gloeobacter; s__	0.9999643882568243
c1d3a48ccecd73181934134574a79f04	k__Bacteria; p__Cyanobacteria; c__Synechococcophycideae; o__Pseudanabaenales; f__Pseudanabaenaceae; g__Leptolyngbya; s__	0.9999853951243975
1177ea191fc59802a3daf20251120388	k__Bacteria; p__Chloroflexi; c__Anaerolineae; o__SBR1031; f__A4b; g__; s__	0.9999999171648887
a9995b4e82aeb313ec80fc55bdd7bfb9	k__Bacteria; p__Proteobacteria; c__Alphaproteobacteria; o__Rhodobacterales; f__Rhodobacteraceae; g__Rubellimicrobium; s__	0.9998266141632923
2a294859d8c5a57f97ba419a263cbdc3	k__Bacteria; p__OD1; c__; o__; f__; g__; s__	0.9994105763163618
a779027d97f1b73ed12e46f9f97ca2f1	k__Archaea; p__Crenarchaeota; c__Thermoprotei; o__Sulfolobales; f__Sulfolobaceae; g__Sulfolobus; s__metallicus	0.9999999967791382
978999149347fd2cf6fb67441bc4a30b	k__Bacteria; p__Chloroflexi; c__Anaerolineae; o__SHA-20; f__; g__; s__	0.9999919042066248
5357f9388d933dd0361f45f7c37bd0e6	k__Bacteria; p__Cyanobacteria; c__4C0d-2; o__MLE1-12; f__; g__; s__	0.9999999421610556
7e0b4d4cb63b029135c0796cbced3d27	k__Bacteria; p__Actinobacteria; c__Thermoleophilia; o__Gaiellales; f__Gaiellaceae; g__; s__	0.9679777919302992
3345883e8966eea986e1498559561e9c	k__Bacteria; p__Proteobacteria; c__Alphaproteobacteria; o__Rickettsiales; f__; g__; s__	0.999059125
a372c8e41c1826e3a790ca3ac9066bcd	k__Bacteria; p__Actinobacteria; c__Acidimicrobiia; o__Acidimicrobiales; f__; g__; s__	0.9998479621324102
66a39b56928fa32fff74b46c95bf7a7c	k__Bacteria; p__Proteobacteria; c__Betaproteobacteria; o__MND1; f__; g__; s__	0.9999274276792245
085b23f66ffc424f8cc2ae3f37c5f544	k__Bacteria; p__Actinobacteria; c__Actinobacteria; o__Actinomycetales; f__Geodermatophilaceae; g__Geodermatophilus; s__	0.9467210524818781
67430ea95c0bd088682172210c4a6274	k__Bacteria; p__OD1; c__ABY1; o__; f__; g__; s__	0.9993651818943395
3924e4271a8b2f497383b9be87c8676b	k__Bacteria; p__Chlamydiae; c__Chlamydiia; o__Chlamydiales; f__Parachlamydiaceae; g__Candidatus Protochlamydia; s__	0.9997880725962304
d56284bcc896e699aae35dc8e68b911c	k__Bacteria; p__Proteobacteria; c__Deltaproteobacteria; o__Myxococcales; f__Polyangiaceae; g__; s__	0.9971919935248197
37afe95ed3bca2f672414e8cd2d75040	k__Bacteria; p__; c__; o__; f__; g__; s__	0.9759722250407152
57975b510e4f8856a7150052d9a32c11	k__Bacteria; p__; c__; o__; f__; g__; s__	0.9965039509664632
350d3a838086673a3d5a9b02249d5b51	k__Bacteria; p__Actinobacteria; c__Thermoleophilia; o__Solirubrobacterales; f__Conexibacteraceae; g__; s__	0.9976299622503454
d7e6f9e661ba8b6df10922b5cd0b7a50	k__Bacteria; p__Chloroflexi; c__TK17; o__mle1-48; f__; g__; s__	0.9999971549951678
636dca8a4feedab5895ae5bec1b76308	k__Bacteria; p__Proteobacteria; c__Deltaproteobacteria; o__Syntrophobacterales; f__Syntrophaceae; g__Desulfobacca; s__	0.9999995368754433
00eec56609ed6b8df467d441744fd420	k__Bacteria; p__OctSpA1-106; c__; o__; f__; g__; s__	0.9999999999992752
bf479c1ddf0c905098cc225013342333	k__Bacteria; p__Proteobacteria; c__Alphaproteobacteria; o__Rhizobiales	0.9999285497656969
0dfc9966c7530003c1ba6c419e97235f	k__Bacteria; p__Proteobacteria; c__Alphaproteobacteria; o__Rhodospirillales; f__Rhodospirillaceae; g__; s__	0.9971230218181608
bcaf12a4428cda4f4c2d6b6c59c6037f	k__Archaea; p__Crenarchaeota; c__MBGA; o__NRP-J; f__; g__; s__	0.9999638530533314
932e041db5e928a0d6191a7c3df27053	k__Bacteria; p__Thermotogae; c__Thermotogae; o__Thermotogales; f__Thermotogaceae; g__Fervidobacterium; s__	0.9999999980788203
8bcedd32c6a778e2406c630e27a83439	k__Bacteria; p__; c__; o__; f__; g__; s__	0.8058555261814181
50e9df5ef7c84f6671b3e21c864a3204	k__Bacteria; p__OD1; c__; o__; f__; g__; s__	0.9997945511039938
38f1113f08e7b37c1e7d6ad71ad9c2f6	k__Bacteria; p__Chlorobi; c__OPB56; o__; f__; g__; s__	0.9999972060141099
f41f9969afdb0fed1ba2cf1ac345f2c6	k__Bacteria; p__Cyanobacteria; c__Oscillatoriophycideae; o__Chroococcales; f__Chroococcaceae; g__; s__	0.9585588785784425
f1db37a24f89d1a6e6cbd0ffb84c31bf	k__Bacteria; p__Proteobacteria; c__Gammaproteobacteria; o__Legionellales; f__Coxiellaceae; g__Aquicella; s__	0.9999999999985079
fb6b72e1bdccc5ee9b8cadabacaa53fd	k__Bacteria; p__Acidobacteria; c__Solibacteres; o__Solibacterales; f__OPB3; g__; s__	0.9956994098064156
082fe4799fc82de386564f9a1e78acab	k__Bacteria; p__Bacteroidetes; c__Sphingobacteriia; o__Sphingobacteriales; f__; g__; s__	0.880865546
5cd83dc64c0c0726fe41e301ae432a71	k__Bacteria; p__Proteobacteria; c__Gammaproteobacteria; o__Xanthomonadales; f__Sinobacteraceae; g__; s__	0.999999996
199cde2959d1ab03991e3220a32ef4cb	k__Bacteria; p__Proteobacteria; c__Alphaproteobacteria; o__Rhodobacterales; f__Rhodobacteraceae; g__Rhodobacter; s__	0.9769141824985321
d899fe1dd6ca97074aacf46a31edcfd6	k__Bacteria; p__Firmicutes; c__Clostridia; o__Thermoanaerobacterales; f__Thermoanaerobacteraceae; g__; s__	0.9990094420510134
2926fcb4296d1f74b9369813f9a1f739	k__Bacteria; p__Chlorobi; c__Ignavibacteria; o__Ignavibacteriales; f__; g__; s__	0.9999999977624157
e426455af8f6ff02d3b6c90587e1794f	k__Bacteria; p__OD1; c__ABY1; o__; f__; g__; s__	0.9999397908945193
df394cff93c75f35061b91d856ef3307	k__Bacteria; p__EM19; c__; o__; f__; g__; s__	1
3664acb0bb11384963d54ac12b3b725f	k__Bacteria; p__Acidobacteria; c__Acidobacteriia; o__Acidobacteriales; f__Koribacteraceae; g__; s__	0.9999668714806185
15a7c10d43a98ddbbafdd1d44a322327	k__Bacteria; p__Chlorobi; c__Ignavibacteria; o__Ignavibacteriales; f__Ignavibacteriaceae; g__; s__	0.9998974251933943
7bcfea0fca455f72bd75619da7917b2f	k__Bacteria; p__Cyanobacteria; c__Gloeobacterophycideae; o__Gloeobacterales; f__Gloeobacteraceae; g__Gloeobacter; s__	0.7151625981398847
c4320592011609b66c449594adf45379	k__Bacteria; p__Spirochaetes; c__Spirochaetes; o__Spirochaetales; f__Spirochaetaceae; g__Treponema; s__	0.9999962095723235
724917ad315e97118711dac1b41ab7fd	k__Bacteria; p__Proteobacteria; c__Deltaproteobacteria; o__Thermodesulfobacteriales; f__; g__; s__	0.9999999999322569
4bbf819c9e458fb305861545f0b3601f	k__Bacteria; p__TA06; c__; o__; f__; g__; s__	0.9999926779345619
c2cdd6b1b132185d3806689229203884	k__Bacteria; p__Acidobacteria; c__Solibacteres; o__Solibacterales; f__; g__; s__	0.9923736098782173
c54a00ad21189bc92a0467770c240ea0	k__Bacteria; p__; c__; o__; f__; g__; s__	0.9988614926029402
631303337a7c59c3114bf240af79eb8f	k__Bacteria; p__Nitrospirae; c__Nitrospira; o__Nitrospirales; f__[Thermodesulfovibrionaceae]; g__; s__	0.9999998438580187
50434498faa25dd59fb5dee619b5e0e2	k__Bacteria; p__Actinobacteria; c__; o__; f__; g__; s__	0.9999996193611068
51a3f2b49eb5a4f0cbbb97d435050454	k__Bacteria; p__Verrucomicrobia; c__[Pedosphaerae]; o__[Pedosphaerales]; f__auto67_4W; g__; s__	0.9999981293343172
3e2360684eabcdfb22feb09f51d47172	k__Archaea; p__Crenarchaeota; c__MBGA; o__; f__; g__; s__	0.9999668857000688
2fc16095561329f68c4efa02acd3d698	k__Archaea; p__Crenarchaeota; c__Thermoprotei; o__; f__; g__; s__	0.9999999335127137
418e36ba995fb944126bed6fce4ae050	k__Bacteria; p__Chlorobi; c__Ignavibacteria; o__SM1H02; f__; g__; s__	0.9999999999746478
38703d8e03223e0eb3f80af3941a848e	k__Bacteria; p__Firmicutes; c__Clostridia; o__Clostridiales; f__Sulfobacillaceae; g__Sulfobacillus; s__	0.9999977299606017
ebac19cc2ab437a8a656a10597b9b549	k__Bacteria; p__Acidobacteria; c__Acidobacteriia; o__Acidobacteriales; f__Acidobacteriaceae; g__; s__	0.9997988932413483
c1eb3f2faeeae1b6bd6648d8c4bd71f2	k__Bacteria; p__Thermotogae; c__Thermotogae; o__Thermotogales; f__Thermotogaceae; g__Fervidobacterium; s__	0.9999998204846908
9483e119a8a48a29a8e2e123ad6161f5	k__Bacteria; p__Spirochaetes; c__[Brachyspirae]; o__[Brachyspirales]; f__A0-023; g__; s__	0.9999999682596586
d5c3ebe1364906df8ab61ffb29307e3d	k__Bacteria; p__Proteobacteria; c__Betaproteobacteria; o__Burkholderiales; f__Oxalobacteraceae; g__Herbaspirillum; s__	0.9911530936102304
267984db02ad574a54fa2ed633a58f0a	k__Bacteria; p__Actinobacteria; c__Thermoleophilia; o__Gaiellales; f__; g__; s__	0.9999999995061017
1ebbce9109dc1b61a2198b9a9610ce4b	k__Bacteria; p__Firmicutes; c__Bacilli; o__Bacillales; f__Bacillaceae; g__Geobacillus; s__	0.9116759110424376
ecd42c1415e06fed17a097c18a68697b	k__Bacteria; p__Aquificae; c__Aquificae; o__Aquificales; f__Aquificaceae; g__; s__	0.9999381412008281
242cefeabb021fbf139338ab6317d7f2	k__Bacteria; p__; c__; o__; f__; g__; s__	0.9569899378572507
47965a899b375fa4a1f4bab8ec805dd2	k__Bacteria; p__Proteobacteria; c__Deltaproteobacteria; o__Myxococcales; f__; g__; s__	0.9997685412468045
d3cd45b80fe6c5fbd0b9d4a5fa29b6a3	k__Bacteria; p__[Thermi]; c__Deinococci; o__Thermales; f__Thermaceae; g__Meiothermus; s__	0.9999999999999147
fd6a9f1ca0e01eb1676f707c7915698b	k__Bacteria; p__Verrucomicrobia; c__Verruco-5; o__WCHB1-41; f__; g__; s__	0.9875222820140036
5d659a02a669b5b4b680c2df5fb2c98b	k__Bacteria; p__Actinobacteria; c__; o__; f__; g__; s__	0.9999722214793023
eaec5110ef66ce93e8c12ae12525ddd3	k__Bacteria; p__Proteobacteria; c__Alphaproteobacteria; o__Rhodobacterales; f__Rhodobacteraceae	0.9989965024173167
5685f3ba9f7746554bbf549b31912de0	k__Bacteria; p__[Thermi]; c__Deinococci; o__Thermales; f__Thermaceae; g__Meiothermus; s__	0.9999999999997726
d4026d279bd5181a53f579a9eae89e6e	k__Bacteria; p__WPS-2; c__; o__; f__; g__; s__	1
df362c68da521e097c5da6c36eb6f2a9	k__Bacteria; p__OD1; c__; o__; f__; g__; s__	0.9999996085664888
eb922ea4033c8f64a368cf3aa5690cc8	k__Bacteria; p__Proteobacteria; c__Alphaproteobacteria; o__Rhodospirillales; f__Rhodospirillaceae; g__; s__	0.9934000246325135
4c383919eb71b963e339a271d33665a9	k__Bacteria; p__Actinobacteria; c__Actinobacteria; o__Actinomycetales; f__Sporichthyaceae; g__Sporichthya; s__	0.99995967
8084b7f4ec12955ceade7d375d9f6a51	k__Bacteria; p__Elusimicrobia; c__Elusimicrobia; o__Elusimicrobiales; f__; g__; s__	0.9999922094796351
b2b7756d7183d2c6b0517cbe9c06245f	k__Bacteria; p__Acidobacteria; c__OS-K; o__; f__; g__; s__	0.9999982977851111
10b410c5aea6d7b693ad982072301952	k__Bacteria; p__Bacteroidetes; c__Cytophagia; o__Cytophagales; f__[Amoebophilaceae]; g__Candidatus Amoebophilus; s__	0.9999999908930022
51388fc66cb523e535facb58832817c5	k__Bacteria; p__Actinobacteria; c__Actinobacteria; o__Actinomycetales; f__; g__; s__	0.9036363902810902
c16ed2f539b612ea27c7869b51bcc154	k__Bacteria; p__Firmicutes; c__Bacilli; o__Bacillales; f__Bacillaceae; g__Geobacillus; s__	0.7901273832140896
b1082765df2e025aa0c5eabe7bb57998	k__Bacteria; p__Chloroflexi; c__Anaerolineae; o__Anaerolineales; f__Anaerolinaceae; g__Thermanaerothrix; s__daxensis	0.9999780471188532
a85f4db257e7b191689b204a9832e1dd	k__Bacteria; p__Cyanobacteria; c__Gloeobacterophycideae; o__Gloeobacterales; f__Gloeobacteraceae; g__Gloeobacter; s__	0.9999999999713083
7695d7f2eb1c6861b0d01b838c9d8da6	k__Bacteria; p__Firmicutes; c__Bacilli; o__Bacillales; f__Bacillaceae; g__Bacillus; s__muralis	0.8301371086411574
4e58a99b7d5447066b8d38874f6861fc	k__Bacteria; p__Acidobacteria; c__BPC102; o__MVS-40; f__; g__; s__	0.9999996897008343
4df6c4b17016c1c5bb1680e54a6908ab	k__Bacteria; p__Proteobacteria; c__Alphaproteobacteria; o__Rhizobiales; f__Hyphomicrobiaceae; g__Rhodoplanes; s__	0.99934806
3ced1248a7ccc3a716d1fc365ba28636	k__Bacteria; p__Chloroflexi; c__Anaerolineae; o__SBR1031; f__A4b; g__; s__	0.999979285
72b5701cc2364d1e5546ac35b9b9a23f	k__Bacteria; p__Actinobacteria; c__OPB41; o__; f__; g__; s__	0.7048631251388594
f216795797a247d86266c39444839e5b	k__Bacteria; p__Cyanobacteria; c__4C0d-2; o__MLE1-12; f__; g__; s__	0.9999999999998721
3832ed7305bfec328ef63305dd4dffd3	k__Bacteria; p__OD1; c__; o__; f__; g__; s__	0.995503069
51c9a7288a3d9cc616d2057f367213ac	k__Bacteria; p__Nitrospirae; c__Nitrospira; o__Nitrospirales; f__[Thermodesulfovibrionaceae]; g__; s__	0.9999997208034549
50eb7e2c9a8bb2e421a6ea395437ea82	k__Bacteria; p__Proteobacteria; c__Gammaproteobacteria; o__RCP1-48; f__; g__; s__	0.9999988860971123
52557b70cdcbf70b262629535f1bf3ec	k__Bacteria; p__; c__; o__; f__; g__; s__	0.7189238876723001
dd7dafb3fadda2ebd07bee820b0538d5	k__Bacteria; p__[Thermi]; c__Deinococci; o__Thermales; f__Thermaceae; g__Thermus; s__	0.9999999999999005
081556ff895b9c483f303e0a80f04cc8	k__Bacteria; p__Firmicutes; c__Clostridia; o__Clostridiales; f__Ruminococcaceae; g__; s__	0.9159229059929038
1639032643f1b19d372ceff10911662f	k__Bacteria; p__Bacteroidetes; c__Bacteroidia; o__Bacteroidales; f__; g__; s__	0.8837408253038403
73310e981271d3eb7d89cd7c55223fb9	k__Bacteria; p__Chloroflexi; c__Chloroflexi; o__Chloroflexales; f__Chloroflexaceae; g__Chloroflexus; s__	0.9999999999996874
0a02502eee0511bea7a7edda64b2601b	k__Bacteria; p__Chlamydiae; c__Chlamydiia; o__Chlamydiales; f__; g__; s__	0.9906866531544097
eaa1e9e1a6357c42603ea05cd5de77ac	k__Bacteria; p__Actinobacteria; c__Acidimicrobiia; o__Acidimicrobiales; f__; g__; s__	0.9999928865114981
77708233c6aa6735de07197e3c367c97	k__Bacteria; p__TM6; c__SJA-4; o__; f__; g__; s__	0.9999868301177007
a8cf98ad59d7fa6755a48c6a63fa0d32	k__Bacteria; p__Firmicutes; c__Clostridia; o__Clostridiales; f__[Tissierellaceae]; g__Anaerococcus; s__	0.9999999999998721
9230cc115e2df187a9cad47f926e10a7	k__Bacteria; p__Actinobacteria; c__Rubrobacteria; o__Rubrobacterales; f__Rubrobacteraceae; g__Rubrobacter; s__	0.9999999999874234
27f7e33712ea78685e785a3606f8b096	k__Bacteria; p__Chloroflexi; c__Anaerolineae; o__SBR1031; f__A4b; g__; s__	0.9999997075172616
e160a6585d0a1770cf1906d9e4c9b18b	k__Bacteria; p__Chloroflexi; c__Anaerolineae; o__S0208; f__; g__; s__	0.7010245663097666
aa2ba139a174cdb93fd5c51e0536c4b8	k__Bacteria; p__Proteobacteria; c__Betaproteobacteria; o__Procabacteriales; f__Procabacteriaceae; g__; s__	0.9999999764309425
17a6f3ad34e04198352a3dba9a548159	k__Bacteria; p__Proteobacteria; c__Deltaproteobacteria; o__Myxococcales; f__; g__; s__	0.9991599431598114
1399c60a30e5eb060ba3f9f80b5611f4	k__Bacteria; p__Acidobacteria; c__DA052; o__Ellin6513; f__; g__; s__	0.9999999999995026
dd2e94db72d58a7a01ffe8232b708b21	k__Bacteria; p__Actinobacteria; c__Acidimicrobiia; o__Acidimicrobiales; f__; g__; s__	0.8102417742630357
88825310ec83e27b3a6477641e21109f	k__Bacteria; p__Spirochaetes; c__[Brevinematae]; o__[Brevinematales]; f__; g__; s__	0.9999961846141785
7e27961d269a191ec4b78765848e2f99	k__Bacteria; p__Proteobacteria; c__Alphaproteobacteria; o__Rhodobacterales; f__Rhodobacteraceae; g__Paracoccus	0.9940066581975221
c67dd5fe106bb01a69bcf1a35d5e309b	k__Bacteria; p__Chloroflexi; c__Anaerolineae; o__SHA-20; f__; g__; s__	0.9999153412876902
55514453693a14f3c507775bced56959	k__Bacteria; p__Proteobacteria; c__Alphaproteobacteria; o__Rhodospirillales; f__Rhodospirillaceae; g__Telmatospirillum; s__	0.9318270005698879
2b4bae34dbd97c3b8d89230dc425f0bc	k__Bacteria; p__Proteobacteria; c__Betaproteobacteria	0.9999999989841027
3a931765c7c00ee2861f2611f809e8fd	k__Bacteria; p__OD1; c__ABY1; o__; f__; g__; s__	0.9977654657728807
cfe20bebd9e1d0b203844d911738c928	k__Bacteria; p__Acidobacteria; c__Acidobacteriia; o__Acidobacteriales; f__Acidobacteriaceae; g__; s__	0.9974258004514057
9a141a9e479e76332f1e3fb2b7ad5999	k__Archaea; p__Crenarchaeota; c__MCG; o__pGrfC26; f__; g__; s__	0.9999820862287253
8ee5afbb20c20b3b6029248d725074c4	k__Bacteria; p__Proteobacteria; c__Alphaproteobacteria; o__Rickettsiales; f__Rickettsiaceae; g__Rickettsia; s__Rickettsia endosymbiont of Deronectes platynotus	0.9746658091883758
9af111fc62db2123effa775b6316d0f8	k__Bacteria; p__Firmicutes; c__Bacilli; o__Bacillales; f__Planococcaceae; g__Aeribacillus; s__pallidus	0.7785118782096144
48da82a3d6b7b974a33dd7e21b71f653	k__Bacteria; p__GAL15; c__; o__; f__; g__; s__	0.9999505671092769
14d47f6f012a40f369a8e3a1d0d80d23	k__Bacteria; p__Proteobacteria; c__Alphaproteobacteria; o__Rhizobiales; f__Hyphomicrobiaceae; g__; s__	0.9909175938974596
6177ebab14842029d348b05b8a7c9d56	k__Archaea; p__Crenarchaeota; c__MCG; o__pGrfC26; f__; g__; s__	0.9999721618493436
9e60603fc4f9ecaeaade9bdd48355eb8	k__Bacteria; p__Cyanobacteria; c__4C0d-2; o__MLE1-12; f__; g__; s__	0.9999998771126504
6d98ad598726a8ee8bffb3e35b3061b3	k__Bacteria; p__Proteobacteria; c__Alphaproteobacteria; o__Rhizobiales; f__Hyphomicrobiaceae; g__Rhodoplanes	0.997778386
613faa96f9ad9d6a5082733ed96acd12	k__Bacteria; p__Aquificae; c__Aquificae; o__Aquificales; f__Aquificaceae; g__Hydrogenobaculum; s__	0.9999999999997726
1d412b25ef9d8e26545f9ed5bab4e396	k__Bacteria; p__; c__; o__; f__; g__; s__	0.9988219214815285
21cb12cf775e94778fbc52f9dce5c4ab	k__Archaea; p__[Parvarchaeota]; c__[Micrarchaea]; o__[Micrarchaeles]; f__; g__; s__	0.9996017684083983
8ccb0e52be7ca1e2cdc91e33bb64e689	k__Bacteria; p__Acidobacteria; c__Solibacteres; o__Solibacterales; f__Solibacteraceae; g__Candidatus Solibacter; s__	0.998983293
1584d7662ff4f5308452dc6bd71cb224	k__Bacteria; p__Cyanobacteria; c__Gloeobacterophycideae; o__Gloeobacterales; f__Gloeobacteraceae; g__Gloeobacter; s__	0.9999999999697309
0dc82caac6202d0bfecf0df5bfecb7bf	k__Bacteria; p__OD1; c__; o__; f__; g__; s__	0.9989883262081035
e87a8f56371ada752d357ed8c49203e5	k__Bacteria; p__Actinobacteria; c__Acidimicrobiia; o__Acidimicrobiales; f__EB1017; g__; s__	0.9993226998212102
340e050f160cf6c86c9400adaf1ebaa1	k__Bacteria; p__Proteobacteria; c__Gammaproteobacteria; o__Xanthomonadales; f__Sinobacteraceae; g__; s__	0.9998785133075755
fc0c1d372dad229ca7dd88b40c87619b	k__Bacteria; p__Proteobacteria; c__Alphaproteobacteria; o__Rickettsiales; f__; g__; s__	0.9993937068641606
135e1fe8a7a6fffe1c22ce68186824d6	k__Bacteria; p__Aquificae; c__Aquificae; o__Aquificales; f__Aquificaceae; g__; s__	0.9996174918276727
c5f9feffe4364173bfea768ebf500f1f	k__Bacteria; p__Firmicutes; c__Clostridia; o__Clostridiales; f__Clostridiaceae; g__Caloramator; s__	0.9999753704723371
6935107ca667a0cd103c00d0aba4ca56	k__Bacteria; p__BRC1; c__PRR-11; o__; f__; g__; s__	0.9988638193689457
e3e6d3c60c446cd9bcda8363b2013b35	k__Bacteria; p__Firmicutes; c__Clostridia; o__Clostridiales; f__Clostridiaceae; g__Thermoanaerobacterium; s__	0.7726619982089007
2b224709becf48c0d6c834fdf5615c93	k__Bacteria; p__Proteobacteria; c__Alphaproteobacteria; o__Caulobacterales; f__Caulobacteraceae	0.9999903046584395
2abc674d34f3ff1c0ae6bd005bf09f43	k__Bacteria; p__Chlamydiae; c__Chlamydiia; o__Chlamydiales; f__Parachlamydiaceae; g__; s__	0.8325714803175747
7dab790b56f26c7cce384aa3c1e8b772	k__Bacteria; p__Elusimicrobia; c__Elusimicrobia; o__Elusimicrobiales; f__; g__; s__	0.9702337161025506
40e1ece761df7f85185ab04e831dd833	k__Bacteria; p__Firmicutes; c__Bacilli; o__Bacillales; f__[Exiguobacteraceae]; g__; s__	0.7011165102423816
db4303ad4b30559aae55d3dd0e97a2c1	k__Bacteria; p__Firmicutes; c__Bacilli; o__Bacillales; f__Bacillaceae	0.9378723899648826
ffe931e31df1592cc274cc2d9166998b	k__Bacteria; p__Actinobacteria; c__Thermoleophilia; o__; f__; g__; s__	0.999999993
b96097a30a1cb1d8cea9e2bdd47b2fe1	k__Bacteria; p__Planctomycetes; c__Planctomycetia; o__Gemmatales; f__Isosphaeraceae; g__; s__	0.9991889893065407
0a1e23c83ce21c8edd2951dd16ef3ba7	k__Bacteria; p__Actinobacteria; c__Acidimicrobiia; o__Acidimicrobiales; f__; g__; s__	0.9980209097561793
de855b37719cfce54f95631358135fd2	k__Bacteria; p__Chloroflexi; c__Anaerolineae; o__Caldilineales; f__Caldilineaceae; g__Caldilinea; s__	0.9999914897493514
5bd98c314477a6063ef310fd5531fe9d	k__Bacteria; p__[Caldithrix]; c__KSB1; o__MSB-5B5; f__; g__; s__	0.7561708699033208
e1c6d24205e1f7976f7e947780cb6e58	k__Bacteria; p__Acidobacteria; c__Acidobacteriia; o__Acidobacteriales; f__Acidobacteriaceae; g__; s__	0.9999886061664917
fa615106834d49a08c1bce7ea07ca1d8	k__Bacteria; p__Proteobacteria; c__Betaproteobacteria; o__; f__; g__; s__	0.9999192639412517
23c9fdcb958b1e4da1127d9caed2706f	k__Bacteria; p__Actinobacteria; c__Actinobacteria; o__Actinomycetales	0.999983341
df4e925887a98f51a0c9845aae8e5171	k__Archaea; p__Crenarchaeota; c__pUWA2; o__; f__; g__; s__	1
fd02b5d4f4d76a72554999598f24cf6d	k__Bacteria; p__Thermotogae; c__MS9; o__V5; f__; g__; s__	0.9999999999999005
4816ae23cb8a03ce4ed274b0a4245210	k__Bacteria; p__Planctomycetes; c__Planctomycetia; o__Planctomycetales; f__Planctomycetaceae; g__Planctomyces; s__	0.9999999856304954
88161a43b2c0e22ba933175f0b51273a	k__Bacteria; p__Proteobacteria; c__Alphaproteobacteria; o__Rhodobacterales; f__Rhodobacteraceae; g__Rhodobacter; s__	0.9842933431329651
833ff2c7c3d60fc6024146cb127cfad8	k__Bacteria; p__Chloroflexi; c__Chloroflexi; o__Chloroflexales; f__Oscillochloridaceae; g__Oscillochloris; s__	0.9809713950659965
2545bcdc1d1146d7c85501f527d4d2be	k__Bacteria; p__Actinobacteria; c__Nitriliruptoria; o__Nitriliruptorales; f__Nitriliruptoraceae; g__Nitriliruptor; s__alkaliphilus	0.999375532
a481851282dca9fb125756b3847773e4	k__Bacteria; p__Verrucomicrobia; c__Verruco-5; o__WCHB1-41; f__; g__; s__	0.9999994358122308
6aa0cc2b700d77913d34d605b66f3a72	k__Bacteria; p__Planctomycetes; c__Planctomycetia; o__Gemmatales; f__Isosphaeraceae; g__; s__	0.9999033711278363
eddd07668e757fa6c200e0b0ef79f0db	k__Bacteria; p__Bacteroidetes; c__Bacteroidia; o__Bacteroidales; f__; g__; s__	0.7483993911628655
d6f3b86599c0243e5843e51b7f4d2152	k__Bacteria; p__Proteobacteria; c__Deltaproteobacteria; o__Myxococcales; f__; g__; s__	0.9997658199832261
d766880412b2839b2f461c5f8044fb9b	k__Archaea; p__Crenarchaeota; c__Aigarchaeota; o__[Caldiarchales]; f__[Caldiarchaceae]; g__; s__	0.9999999999941735
0431258b0d3282c3c502ef10f553dada	k__Bacteria; p__NKB19; c__; o__; f__; g__; s__	0.9999997813708984
d3a576b4f81c72f8e32aa6ee613f1728	k__Bacteria; p__Chlamydiae; c__Chlamydiia; o__Chlamydiales; f__; g__; s__	0.9999995446423682
c1dd781294afa5f7a07ec35144c52d8f	k__Bacteria; p__Proteobacteria; c__Deltaproteobacteria; o__; f__; g__; s__	0.774078664
ed043ee745ee39d98508dd7417bc0ba2	k__Bacteria; p__Aquificae; c__Aquificae; o__Aquificales; f__Aquificaceae; g__Hydrogenobaculum; s__	0.9999999999999574
9d34097695620db909e4a9c8f4417ba4	k__Bacteria; p__SR1; c__; o__; f__; g__; s__	0.9999999999973568
de6fe2830dac4b74f03ec7414769c52f	k__Bacteria; p__Acidobacteria; c__Solibacteres; o__Solibacterales; f__OPB3; g__; s__	0.9999745642093523
8341681f6c48aae6c4603eeccde07a51	k__Bacteria; p__Proteobacteria; c__Alphaproteobacteria; o__Rhodospirillales; f__Acetobacteraceae; g__Rhodopila; s__globiformis	0.9907895328377013
024a6493826117dcbf6ef6cd2337e416	k__Bacteria; p__Proteobacteria; c__Alphaproteobacteria; o__Rhodospirillales; f__Acetobacteraceae; g__; s__	0.9984909359888747
cedbd062388488d0d68b7a40bcc5ecdb	k__Archaea; p__Crenarchaeota; c__MCG; o__pGrfC26; f__; g__; s__	0.9999981214326136
74f3842618b8de747ac59272ca4c8ff9	k__Bacteria; p__Planctomycetes; c__Planctomycetia; o__Pirellulales; f__Pirellulaceae; g__; s__	0.999920946
bee685b80e4f84e9945f6b7b332146ff	k__Bacteria; p__Proteobacteria; c__Alphaproteobacteria; o__Rhodospirillales; f__; g__; s__	0.8283548529369398
02884d2820f130aeaf777b9463b35c94	k__Bacteria; p__Chlorobi; c__OPB56; o__; f__; g__; s__	0.9999999165434622
e370b572cba0bebf3ac2761ff2e778f3	k__Bacteria; p__Aquificae; c__Aquificae; o__Aquificales; f__Aquificaceae; g__; s__	0.9999144098546952
14c618d0dc0eed7b2263b59f2ce07419	k__Bacteria; p__Proteobacteria	0.7112502075597896
5326414ede66f610382244ad93c1af99	k__Archaea; p__Crenarchaeota; c__MCG; o__pGrfC26; f__; g__; s__	0.9999802743722829
5a826c20609af010610bf306608f433e	k__Bacteria; p__Cyanobacteria; c__Gloeobacterophycideae; o__Gloeobacterales; f__Gloeobacteraceae; g__Gloeobacter; s__	0.7996194541456427
06ed9d0390c12ac722da72bd4872d3a8	k__Bacteria; p__Chloroflexi; c__Chloroflexi; o__Chloroflexales; f__Chloroflexaceae; g__Chloroflexus; s__	0.9999999999997442
52424fa82b13596c5de13491b863b627	k__Bacteria; p__Acidobacteria; c__Solibacteres; o__Solibacterales; f__Solibacteraceae; g__Candidatus Solibacter; s__	0.9999135441299086
bd8c02231530cc1d1664c80ecc46cbae	k__Bacteria; p__Proteobacteria; c__Deltaproteobacteria; o__; f__; g__; s__	0.9966240360273193
bf055186935bdeb531dea69dd2894ddf	k__Bacteria; p__Proteobacteria; c__Deltaproteobacteria	0.9997028795595554
765a2c05efb6aa2ee5f9b4f6b5929747	k__Bacteria; p__[Thermi]; c__Deinococci; o__Thermales; f__Thermaceae; g__Thermus; s__	0.9999999999925251
1e21862b83bdc0f3dfe26b78e611e00c	k__Bacteria; p__WPS-2; c__; o__; f__; g__; s__	0.9999988592208778
a25824244e4f50596fb3c30df301d8f6	k__Archaea; p__Crenarchaeota; c__Aigarchaeota; o__[Caldiarchales]; f__[Caldiarchaceae]; g__; s__	0.9999999673683965
a483873c1214a097d0ff248e79ac5499	k__Bacteria; p__Bacteroidetes; c__Bacteroidia; o__Bacteroidales; f__; g__; s__	0.977869932
d99195aefd865da1c80a8a4aea36cac2	k__Bacteria; p__Acidobacteria; c__Solibacteres; o__Solibacterales; f__; g__; s__	0.9999648118952025
2bcbb1df812db7ebc8c2ef1f810711b9	k__Bacteria; p__Proteobacteria; c__Deltaproteobacteria; o__Myxococcales; f__; g__; s__	0.9847492796519073
f5c3846deac16e42905331876b1c642b	k__Bacteria; p__TM6; c__SJA-4; o__; f__; g__; s__	0.9999997713480843
f9e1a1c2197e923ec95eb84b6ae6376b	k__Bacteria; p__Actinobacteria; c__Actinobacteria; o__Actinomycetales; f__Actinomycetaceae; g__Actinomyces; s__	0.9999999697468529
a6acbdcde7c0b301f9014d4517867278	k__Bacteria; p__Firmicutes; c__Bacilli; o__Bacillales	0.999999915
8bd48ee1646111c702b7eeff33ed84df	k__Bacteria; p__Firmicutes; c__Bacilli; o__Bacillales; f__Bacillaceae; g__Anoxybacillus; s__kestanbolensis	0.7113458702234678
65b25e1714ab261476e143a162919996	k__Bacteria; p__Firmicutes; c__Clostridia; o__Clostridiales; f__Clostridiaceae; g__; s__	0.9673610203826638
1807422a09a2b4b0db2eff0d0f67cbe3	k__Bacteria; p__Aquificae; c__Aquificae; o__Aquificales; f__Aquificaceae; g__Hydrogenobaculum; s__	0.9999999999999858
1fef59ae1a78d7bf9a0373040804834e	k__Bacteria; p__Proteobacteria; c__Deltaproteobacteria; o__Myxococcales; f__; g__; s__	0.9998951978467439
7abe6bbe72ca58b15de874e9f83b0013	k__Archaea; p__Crenarchaeota; c__MCG; o__pGrfC26; f__; g__; s__	0.9998820141607488
37cd877ffd71a0101c38c9499aecbfc7	k__Bacteria; p__Proteobacteria; c__Alphaproteobacteria; o__Rhodospirillales; f__Rhodospirillaceae; g__; s__	0.9946215764123413
0c02c91037d1f45f327fd805fc47ebb8	k__Bacteria; p__Cyanobacteria; c__Oscillatoriophycideae; o__Chroococcales; f__Cyanobacteriaceae; g__Cyanobacterium; s__	0.9999999910481137
99d7258db19bded46b630c5bad5469f6	k__Bacteria; p__Proteobacteria; c__Deltaproteobacteria; o__Thermodesulfobacteriales; f__; g__; s__	0.9999999997539675
ed0174dd47adcd3cd203842f80098766	k__Bacteria; p__Proteobacteria; c__Alphaproteobacteria; o__Rhizobiales; f__Hyphomicrobiaceae; g__; s__	0.7667766802573776
f38aa5d07c2bef815ed0b102031f8a27	k__Bacteria; p__Proteobacteria; c__Alphaproteobacteria; o__Rhizobiales; f__Methylobacteriaceae; g__; s__	0.9522915613073213
0b3a8d8d5e5e24b64b007484102091c7	k__Bacteria; p__Firmicutes; c__Bacilli; o__Bacillales; f__Thermoactinomycetaceae; g__; s__	0.9635434619621286
9920a9a4f4f86dadea6643378986c518	k__Bacteria; p__Firmicutes; c__Bacilli; o__Bacillales; f__Planococcaceae; g__Aeribacillus; s__pallidus	0.7624922220713052
b5e2676904ab64f96254506d728b0ccb	k__Bacteria; p__[Thermi]; c__Deinococci; o__Thermales; f__Thermaceae; g__Thermus; s__	0.9999999999986215
1e391e789c219d87723a724fc300d1a4	k__Bacteria; p__Firmicutes; c__Bacilli; o__Bacillales; f__Paenibacillaceae; g__Aneurinibacillus; s__	0.9997248492901619
fa0c2c4b27553089d0fd44a032253759	k__Bacteria; p__Chloroflexi; c__Anaerolineae; o__SBR1031; f__A4b; g__; s__	0.9999864211571112
523da1fdcb8f084301a7da151bf1ab59	k__Bacteria; p__Cyanobacteria; c__Nostocophycideae; o__Nostocales; f__Nostocaceae; g__Anabaena; s__variabilis	0.8146975622585793
b5f053e92add20119c47b9eb37c95888	k__Bacteria; p__Firmicutes; c__Bacilli; o__Lactobacillales; f__Enterococcaceae; g__Enterococcus; s__cecorum	0.9942708621463451
7d046b2946378ce6718a1716b8319d3e	k__Bacteria; p__Actinobacteria; c__Thermoleophilia; o__Solirubrobacterales; f__Conexibacteraceae; g__; s__	0.9924056754748494
178680101c9972e8bc2415a7cd771e49	k__Bacteria; p__Planctomycetes; c__Planctomycetia; o__Gemmatales; f__Gemmataceae; g__; s__	0.9999979960340155
074ec6a54da3b2bbf8d439e2e517d245	k__Bacteria; p__Chloroflexi; c__Anaerolineae; o__Anaerolineales; f__Anaerolinaceae; g__; s__	0.9979621845441085
8d7c1c196e267cf9af82c320a6cf7f31	k__Bacteria; p__Proteobacteria; c__Deltaproteobacteria; o__Syntrophobacterales; f__Syntrophaceae; g__Desulfobacca; s__	0.9999988024737896
cf9f5f4f313fad21eebded619bc69595	k__Bacteria; p__Planctomycetes; c__Phycisphaerae; o__mle1-8; f__; g__; s__	0.9999994213232637
39c666a8401091deaca84714b34e9be3	k__Bacteria; p__Chlamydiae; c__Chlamydiia; o__Chlamydiales; f__Parachlamydiaceae; g__Candidatus Protochlamydia; s__	0.9988120897702515
7fa5b080287f13d6ffdb3739da5bc2cb	k__Bacteria; p__Chlamydiae; c__Chlamydiia; o__Chlamydiales; f__Parachlamydiaceae; g__; s__	0.8882767630399008
0c2e9ae5a76109252518efae5ec2f4ec	k__Bacteria; p__; c__; o__; f__; g__; s__	0.726736178
a9e6195e6a25c8406740f16906b1fee9	k__Bacteria; p__Nitrospirae; c__Nitrospira; o__Nitrospirales; f__[Thermodesulfovibrionaceae]; g__Thermodesulfovibrio; s__	0.9999999995532391
a367effe51e96b4d20f6f5a030318305	k__Bacteria; p__Chlorobi; c__Ignavibacteria; o__Ignavibacteriales; f__Ignavibacteriaceae; g__; s__	0.9999998586011387
e0668f03cc89dbd774bc4d7e25b9dc5d	k__Bacteria; p__; c__; o__; f__; g__; s__	0.9658409038778982
fb6c06cabfdcba120d80e474b41b5ce0	k__Bacteria; p__Proteobacteria; c__Alphaproteobacteria; o__Rhodobacterales; f__Rhodobacteraceae	0.9810213522649636
b945a6b566e8111be5bc88915235f657	k__Bacteria; p__Armatimonadetes; c__[Fimbriimonadia]; o__[Fimbriimonadales]; f__[Fimbriimonadaceae]; g__; s__	0.8808524122230458
bd43bfadc5307949b75a8d8b04b2a478	k__Bacteria; p__Proteobacteria; c__Deltaproteobacteria; o__Desulfovibrionales; f__Desulfovibrionaceae; g__Desulfovibrio; s__putealis	0.9999985340661739
03120725f5c0ead24580cbadda720910	k__Bacteria; p__Cyanobacteria; c__Synechococcophycideae; o__Synechococcales; f__Synechococcaceae; g__; s__	1
a834c3bde6d3a0f8b8ef0f448b23f4b5	k__Bacteria; p__Firmicutes; c__Clostridia; o__Clostridiales; f__Ruminococcaceae	0.8405048585542422
5f821dc9b0110e9244a56cc59919c0d5	k__Bacteria; p__Actinobacteria; c__Thermoleophilia; o__; f__; g__; s__	0.9999999943182729
8fff1ce19388e355b603204049f7dbb5	k__Archaea; p__[Parvarchaeota]; c__[Parvarchaea]; o__WCHD3-30; f__; g__; s__	0.9999978361421248
9a603e848198adad60fe3247335de957	k__Bacteria; p__Proteobacteria; c__Deltaproteobacteria	0.9844648906659609
1581dd2f9c6465e7f8bf0dd626757300	k__Bacteria; p__Proteobacteria; c__Deltaproteobacteria; o__Thermodesulfobacteriales; f__; g__; s__	0.9999999999629665
c37731130eacb4f927a786a1ab0417c8	k__Bacteria; p__Actinobacteria; c__Acidimicrobiia; o__Acidimicrobiales; f__EB1017; g__; s__	0.9968374508977472
8cc63930cb6d7d1bb7855fa35131b0ea	k__Bacteria; p__Actinobacteria; c__Actinobacteria; o__Actinomycetales; f__; g__; s__	0.9005558482869863
8cee8fc71428e6cd626c6e30c09d25b1	k__Bacteria; p__Proteobacteria; c__Alphaproteobacteria; o__Rhodospirillales; f__Acetobacteraceae; g__; s__	0.73941428
d903b646cc5a0a4ffc22513f295c18c7	k__Bacteria; p__Planctomycetes; c__Planctomycetia; o__Gemmatales; f__Gemmataceae; g__Gemmata; s__	0.9999927910397518
f7df3618a49b17c65c47ed0958438a0c	k__Archaea; p__Crenarchaeota; c__pUWA2; o__; f__; g__; s__	1
c6d22fcd7f72cd630994dc070060d616	k__Bacteria; p__Planctomycetes; c__BD7-11; o__; f__; g__; s__	0.9999526274528107
fd6755780f3a3bba7be003af11fe5e82	k__Bacteria; p__Firmicutes; c__Clostridia; o__Clostridiales; f__Lachnospiraceae	0.790289689
5b323eb5056c4b8f23f912fca5b5aa1e	k__Bacteria; p__Proteobacteria; c__Betaproteobacteria; o__Burkholderiales; f__Alcaligenaceae; g__; s__	0.7145623740767789
5fcdf8de0bbc36ad195b079d4a97c2b5	k__Bacteria; p__Planctomycetes; c__Planctomycetia; o__Gemmatales; f__Isosphaeraceae; g__; s__	0.999873653
b5e186df2804854e7fb4a597a4ca2eea	k__Bacteria; p__Proteobacteria; c__Betaproteobacteria; o__Burkholderiales; f__Comamonadaceae	0.9906616665795711
c0d831e4bf9f6922e9f03a14e9567e5f	k__Bacteria; p__Actinobacteria; c__Thermoleophilia; o__Solirubrobacterales; f__; g__; s__	0.9994397383472221
cc99bece3bca4beb08d831b53e04c462	k__Bacteria; p__Firmicutes; c__Clostridia; o__Clostridiales; f__Clostridiaceae; g__Clostridium	0.7882769354430432
cf57cf363d5a99c76b48b8456642067e	k__Bacteria; p__Chlorobi; c__BSV26; o__VC38; f__; g__; s__	0.999999994
dfbf60adc7b7905c6fa13439efd09bb8	k__Bacteria; p__Firmicutes; c__Bacilli; o__Bacillales; f__Paenibacillaceae; g__Paenibacillus; s__	0.8501630595984758
5374707b337f4908ae0735849ff01c4e	k__Bacteria; p__OctSpA1-106; c__; o__; f__; g__; s__	1
1841ad634f6199666edb0343bb4f0c4e	k__Bacteria; p__Planctomycetes; c__Planctomycetia; o__Pirellulales; f__Pirellulaceae; g__; s__	0.9999999738100772
83e09bdd97fb3bae570764d26f3a1c4a	k__Bacteria; p__Acidobacteria; c__Solibacteres; o__Solibacterales; f__Solibacteraceae; g__Candidatus Solibacter; s__	0.9999484051129053
3b506beea16ac028d587ce699222c808	k__Bacteria; p__Actinobacteria; c__Thermoleophilia; o__Solirubrobacterales; f__Conexibacteraceae; g__; s__	0.9649960996556508
a0f84f99c4b41d4c3b9ca04121300f2c	k__Bacteria; p__Cyanobacteria; c__4C0d-2; o__MLE1-12; f__; g__; s__	0.9999999999844817
daa67af5209e43b13e06964dc49927bb	k__Bacteria; p__[Thermi]; c__Deinococci; o__Thermales; f__Thermaceae; g__Thermus; s__	0.9999999999997868
5b8c5130e899c1e71eda6a732c39b137	k__Bacteria; p__Tenericutes; c__Mollicutes; o__RF39; f__; g__; s__	0.999999988
63fff0996f7e7f62c18ffe59b27f41e1	k__Bacteria; p__Chlorobi; c__BSV26; o__A89; f__; g__; s__	0.9999999998827178
e538f06cb1a02578dce8b97372c1f610	k__Bacteria; p__Firmicutes; c__Bacilli; o__Bacillales; f__Alicyclobacillaceae; g__Alicyclobacillus; s__acidocaldarius	0.9808030649366823
da20fe18c808da2a8d14e56519986f3c	k__Bacteria; p__Firmicutes; c__Clostridia; o__Clostridiales; f__Sulfobacillaceae; g__; s__	0.9946519537921196
02a3b15611573c63e3e52366e665b3db	k__Bacteria; p__Cyanobacteria; c__Synechococcophycideae; o__Pseudanabaenales; f__Pseudanabaenaceae	0.9918778771750186
a3ba4d563dd740ec1e91dd4c79b16c2b	k__Bacteria; p__BRC1; c__PRR-11; o__; f__; g__; s__	0.9998864748966372
187b1df8817e21ad2aa3a6f4e129340d	k__Archaea; p__Crenarchaeota; c__Aigarchaeota; o__[Caldiarchales]; f__[Caldiarchaceae]; g__Candidatus Caldiarchaeum; s__	0.9999999999285336
a21c66ddd12312749b3ac9603a6ac2cd	k__Bacteria; p__EM3; c__; o__; f__; g__; s__	0.9999999999971436
15b99431294e9b0ab5bf64072377cc03	k__Bacteria; p__Aquificae; c__Aquificae; o__Aquificales; f__Aquificaceae; g__; s__	0.9999175903445456
437e11f17ea6cdc717994728c47837fb	k__Bacteria; p__TM7; c__TM7-3; o__; f__; g__; s__	0.9999783670469922
f80165b28c18d584c0d75bbbbf3d65f5	k__Archaea; p__[Parvarchaeota]; c__[Parvarchaea]; o__YLA114; f__; g__; s__	0.9999997125580209
b5deacc833e3b80f3e38038c426f0e87	k__Archaea; p__Crenarchaeota; c__Thermoprotei; o__Sulfolobales; f__Sulfolobaceae; g__Acidianus; s__	0.9999999971036431
5f5b0ba46d508f5c9b116784afbf7197	k__Bacteria; p__Planctomycetes; c__ODP123; o__T8-B82; f__; g__; s__	0.9999992638479976
7caf569535d23b70091ffa9a69f70f51	k__Bacteria; p__EM3; c__; o__; f__; g__; s__	0.9999999999972289
136368c595bcc250f0b267ac02c39c97	k__Bacteria; p__Chloroflexi; c__Anaerolineae; o__GCA004; f__; g__; s__	0.9998744822050613
a761e859355039395824c375d161e32e	k__Bacteria; p__Proteobacteria; c__Betaproteobacteria; o__Burkholderiales; f__Comamonadaceae; g__Rubrivivax; s__gelatinosus	0.8040517334052525
60dfd578c117e921c528f0a2bac51730	k__Archaea; p__Euryarchaeota; c__Thermococci; o__Thermococcales; f__Thermococcaceae; g__Thermococcus	0.781494245
a60e511ac6a84e4abdfb741bc1df6a2f	k__Bacteria; p__Proteobacteria; c__Alphaproteobacteria; o__Sphingomonadales; f__Sphingomonadaceae; g__Sphingobium; s__yanoikuyae	0.9354971769298922
1fd339d1175fdeea44bd8f461ba763df	k__Archaea; p__Crenarchaeota; c__MCG; o__pGrfC26; f__; g__; s__	0.999997129
45c84550cccee8d291eceb6851041621	k__Bacteria; p__EM19; c__; o__; f__; g__; s__	1
333c886dc7436ffcd563a5f485a8d141	k__Bacteria; p__Chloroflexi; c__Anaerolineae; o__OPB11; f__; g__; s__	0.999959468
45da8bcd0cf93639b9abdf9cdc020ccf	k__Bacteria; p__Proteobacteria; c__Alphaproteobacteria; o__BD7-3; f__; g__; s__	0.9999883445813366
46a3b4de8af6f4f0f32979912413af47	k__Bacteria; p__Elusimicrobia; c__Elusimicrobia; o__Elusimicrobiales; f__; g__; s__	0.8081575515435669
5215ee4d8226e3fbb23fd563bdf532af	k__Bacteria; p__OctSpA1-106; c__; o__; f__; g__; s__	0.9999277978570436
3c437cebcc8b7488b3e29c60754d2fff	k__Bacteria; p__[Thermi]; c__Deinococci; o__Thermales; f__Thermaceae; g__Thermus; s__	0.9999999999972147
21a6c3e92e84e87d3ef786c3f2f26492	k__Bacteria; p__Proteobacteria; c__Deltaproteobacteria; o__Thermodesulfobacteriales; f__; g__; s__	0.9999999999920561
f580d0597a841f6c5b6cd3813c1a90b7	k__Bacteria; p__Armatimonadetes; c__OS-L; o__; f__; g__; s__	0.9999999999981526
bfe62a22d604a08f365e33e12897cec7	k__Bacteria; p__Chloroflexi; c__Anaerolineae; o__A31; f__; g__; s__	0.9999995144294231
3d30a14cc2d75d861abd4bcb92eb0a4b	k__Bacteria; p__Proteobacteria; c__Gammaproteobacteria; o__Legionellales; f__Coxiellaceae; g__Aquicella; s__	0.9999999999977405
b95d5a2656e5312d5be97cd5fe2adb48	k__Bacteria; p__; c__; o__; f__; g__; s__	0.9329676762011351
5435fcd506853c54c220263ac8809988	k__Bacteria; p__Aquificae; c__Aquificae; o__Aquificales; f__Aquificaceae; g__Hydrogenobaculum; s__	0.9999999999999858
a05ba153fa334a87450ff800a822701f	k__Bacteria; p__Actinobacteria; c__Actinobacteria; o__Actinomycetales; f__Nocardioidaceae; g__; s__	0.9673956641986038
f3d2b8496414ad3cb86e5a55a358fe30	k__Bacteria; p__Verrucomicrobia; c__[Pedosphaerae]; o__[Pedosphaerales]; f__; g__; s__	0.9988773541874915
aa04dd8ea498d2d1980693924715878a	k__Bacteria; p__Bacteroidetes; c__[Saprospirae]; o__[Saprospirales]; f__Chitinophagaceae; g__Sediminibacterium; s__	0.9742021117903232
597e2d02edc0112b5475043c017f986a	k__Bacteria; p__Planctomycetes; c__Planctomycetia; o__Gemmatales; f__Isosphaeraceae; g__; s__	0.9998352702340912
7de33f65d11b9c69b863af73fc088c6b	k__Bacteria; p__Proteobacteria	0.7050221610704355
8a8e26e5c3d37262ee36389d6fa7b22e	k__Bacteria; p__Verrucomicrobia; c__Verruco-5; o__LD1-PB3; f__; g__; s__	0.9957174811253665
481317b7d4c62875d2355e3a5adf2711	k__Archaea; p__Euryarchaeota; c__Methanobacteria; o__Methanobacteriales; f__MSBL1; g__SAGMEG-1; s__	0.9963063079661456
9d50ad966ad6f17ff5dc6171e0789dff	k__Bacteria; p__Proteobacteria; c__Alphaproteobacteria; o__Rhodospirillales; f__Acetobacteraceae; g__; s__	0.9923441544296417
caa33811090acee8646e9a8f9042f18a	k__Bacteria; p__Chloroflexi; c__Anaerolineae	0.999932764
29e69569f2355fe7f2d68eb2392792d7	k__Bacteria; p__; c__; o__; f__; g__; s__	0.999251709
8b72c6c818a132a1d652acecc5e5c58f	k__Bacteria; p__Chloroflexi; c__Anaerolineae; o__CFB-26; f__; g__; s__	0.9568624424061764
6458339cec24f8bbf3e1276de92dbe94	k__Archaea; p__Crenarchaeota; c__Thermoprotei; o__Thermoproteales; f__Thermoproteaceae; g__Pyrobaculum; s__	0.9983551048178742
8266cb655c95a9ef8d3f178608a242c4	k__Bacteria; p__Proteobacteria; c__Alphaproteobacteria; o__Rhizobiales; f__Hyphomicrobiaceae; g__; s__	0.7817426507246403
c108742a6fd62db2a1c67e618df62012	k__Bacteria; p__Proteobacteria; c__Betaproteobacteria; o__Burkholderiales; f__Alcaligenaceae; g__; s__	0.9982328350723778
530e5801897e04502f5effa02dffad8e	k__Bacteria; p__Armatimonadetes; c__OS-L; o__; f__; g__; s__	1
cedd45cb2507cd02f7b471aa8358025c	k__Bacteria; p__Chloroflexi	0.9948427104224261
15681ddc900a3c7207d3f0160b8a772a	k__Bacteria; p__Planctomycetes; c__Planctomycetia; o__Gemmatales; f__Isosphaeraceae; g__; s__	0.9997718603161836
9e1e23db6ff0f55e9eeb55d157a487f6	k__Bacteria; p__Acidobacteria; c__Solibacteres; o__Solibacterales; f__AKIW659; g__; s__	0.855798132
7f0d4ff69608a5da2ae379ec8ed21a2a	k__Bacteria; p__Cyanobacteria; c__Oscillatoriophycideae; o__Chroococcales; f__Microcystaceae; g__Microcystis; s__	0.9999993706313282
d94c61be3ae92f3df41d0e028892357d	k__Bacteria; p__Proteobacteria; c__Deltaproteobacteria; o__Myxococcales; f__; g__; s__	0.975427923
8dbc039a9a58d569b9e9aeb793d71e51	k__Bacteria; p__Bacteroidetes; c__Bacteroidia; o__Bacteroidales; f__; g__; s__	0.9929897351717019
f7979a7347547edbe52b77ff27f8eeda	k__Bacteria; p__Chlamydiae; c__Chlamydiia; o__; f__; g__; s__	0.9851413385618876
a6c1e97611de730fb11967ba3ca1f0d5	k__Bacteria; p__Firmicutes; c__Bacilli; o__Bacillales; f__Paenibacillaceae; g__Brevibacillus	0.9999985939941923
a91b0798f9641d12b17adeee9b52bc2d	k__Bacteria; p__Chloroflexi; c__Ellin6529; o__; f__; g__; s__	0.9999999931795145
75a02f6e573f09a14d24186e462a4339	k__Archaea; p__Crenarchaeota; c__Thermoprotei; o__Sulfolobales; f__Sulfolobaceae; g__Acidianus; s__	0.9999999993229807
e62ff1bb2b1213ee296b46a4b6da9511	k__Bacteria; p__Proteobacteria; c__Betaproteobacteria; o__Burkholderiales; f__Comamonadaceae	0.9997453880633675
57b8e7abf0693abc17460ab645302650	k__Bacteria; p__Chloroflexi; c__Anaerolineae; o__; f__; g__; s__	0.9957495065438245
00ee634ba50681f351bdeb78fa3dca36	k__Bacteria; p__Proteobacteria; c__Gammaproteobacteria; o__Pseudomonadales; f__Moraxellaceae; g__Enhydrobacter; s__	0.7675390721337724
965d03444116200108211ec5fa4291d0	k__Bacteria; p__OD1; c__; o__; f__; g__; s__	0.9999995686699001
42a129a546ac83d51b10b13bb4debdda	k__Bacteria; p__Firmicutes; c__Clostridia; o__Clostridiales; f__Clostridiaceae; g__Thermoanaerobacterium; s__saccharolyticum	0.9809492736005724
649cd9d76565a57be102e50d446d9e7f	k__Archaea; p__Crenarchaeota; c__MCG; o__pGrfC26; f__; g__; s__	0.9999987397038109
8481f90cc207e4deeec9ab73c2b249f4	k__Bacteria; p__Acidobacteria; c__Solibacteres; o__Solibacterales; f__Solibacteraceae; g__Candidatus Solibacter; s__	0.9977271635854558
19b3a94acbffe35e5862c882d97f091a	k__Bacteria; p__Actinobacteria; c__Acidimicrobiia; o__Acidimicrobiales; f__Acidimicrobiaceae; g__; s__	0.99999838
8b50ee0857a50be0f160e324a697291a	k__Archaea; p__Crenarchaeota; c__Aigarchaeota; o__; f__; g__; s__	0.9999999836749539
506fcab49794dab1611683798366a7c4	k__Bacteria; p__Proteobacteria; c__Gammaproteobacteria; o__Xanthomonadales; f__Sinobacteraceae; g__; s__	0.9999999883534515
b22b1328a97866436e78449678760c0a	k__Bacteria; p__Acidobacteria; c__TM1; o__; f__; g__; s__	0.9999999995870894
3364fe465ea178edd3379c17c8dc9e9c	k__Bacteria; p__Firmicutes; c__Bacilli; o__Bacillales; f__Paenibacillaceae; g__; s__	0.9986786207520354
95af0bbbf415e44ac7854156b9d705ee	k__Bacteria; p__Proteobacteria; c__Gammaproteobacteria; o__Pseudomonadales; f__Pseudomonadaceae; g__Pseudomonas	0.8980160303386535
39f189567b3752f7a7d42e622e69cdb7	k__Bacteria; p__[Thermi]; c__Deinococci; o__Thermales; f__Thermaceae; g__Thermus; s__	0.9999999999987921
33f2a5ef67302ee1d8ec61a2c8d7adc1	k__Archaea; p__Crenarchaeota; c__Thermoprotei; o__Thermoproteales; f__Thermofilaceae; g__; s__	0.9999996827824523
307fd30607d1f1087fb63aefecf8d351	k__Bacteria; p__Planctomycetes; c__Planctomycetia; o__Pirellulales; f__Pirellulaceae; g__; s__	0.9938662255476578
5bd7e3ed9491620fcd081e990c61d649	k__Bacteria; p__Verrucomicrobia; c__[Pedosphaerae]; o__[Pedosphaerales]; f__Ellin515; g__; s__	0.999028504
112dc79967ced244ccaacd47bad3932c	k__Bacteria; p__Acidobacteria; c__Acidobacteriia; o__Acidobacteriales; f__Koribacteraceae; g__; s__	0.9985907063115218
4d00578b56879ad200aa38d82b1bfe37	k__Bacteria; p__; c__; o__; f__; g__; s__	0.8112637592992429
5c1e430365627f5702317115b0513c4f	k__Bacteria; p__Actinobacteria; c__Acidimicrobiia; o__Acidimicrobiales; f__; g__; s__	0.999828896
67aa37cb903abc81973d279e58b53e73	k__Bacteria; p__Proteobacteria; c__Alphaproteobacteria; o__Rhizobiales; f__Beijerinckiaceae; g__Methylovirgula; s__ligni	0.73428942
470370cf2987bce935e0615fdf25be8a	k__Bacteria; p__Firmicutes; c__Clostridia; o__Clostridiales; f__Sulfobacillaceae; g__Sulfobacillus; s__	0.9999981942589035
6ba9e21e24ed2890f09c400212bb608c	k__Bacteria; p__Nitrospirae; c__Nitrospira; o__Nitrospirales; f__[Thermodesulfovibrionaceae]; g__Thermodesulfovibrio; s__	0.9999999997482831
d749c1f85e5490fa52c1195ed7b4292d	k__Bacteria; p__Armatimonadetes; c__SJA-176; o__RB046; f__; g__; s__	0.9999999999292157
5150a7744d1229f3b57c7140fcc2bda1	k__Bacteria; p__Bacteroidetes; c__; o__; f__; g__; s__	0.9999976647284239
0ba2bd1dd1dba7347b9b49689c3bd41a	k__Bacteria; p__Aquificae; c__Aquificae; o__Aquificales; f__Aquificaceae; g__; s__	0.996737832
0aa415e2ba6a661bead2121028d9370a	k__Bacteria; p__Proteobacteria; c__Alphaproteobacteria; o__Rhizobiales; f__Methylobacteriaceae; g__Methylobacterium	0.9999999992108677
8ba690413c85a2d1ca07752c7530803c	k__Bacteria; p__Proteobacteria; c__Gammaproteobacteria; o__Acidithiobacillales; f__Acidithiobacillaceae; g__Acidithiobacillus; s__	0.9971486323940432
8928a0eaad7660ceae9c4c1079bcfa07	k__Bacteria; p__Proteobacteria; c__Deltaproteobacteria; o__Myxococcales; f__; g__; s__	0.9997163296701886
c32d8101547a274724b4d5458b453154	k__Bacteria; p__Chloroflexi; c__Anaerolineae; o__SJA-15; f__; g__; s__	0.9972318025154334
a55051f9b6b64524515f3291f9a58115	k__Bacteria; p__Chloroflexi; c__Anaerolineae; o__A31; f__; g__; s__	0.999863307
f43e708d061f277d3529cfa0612d1e41	k__Bacteria; p__Chloroflexi; c__Ktedonobacteria; o__Elev-1554; f__; g__; s__	0.9999998561593163
66baff7e4d1877090fd0377697bdfc21	k__Bacteria; p__Firmicutes; c__Clostridia; o__Clostridiales; f__Sulfobacillaceae; g__Sulfobacillus; s__	0.9998137880282343
9e0c992e711171d4e9b0c91b5daa3307	k__Bacteria; p__Bacteroidetes; c__[Saprospirae]; o__[Saprospirales]; f__Chitinophagaceae; g__Segetibacter; s__	0.9991528509699519
1175532f15efcc689487ba869a5a4ede	k__Bacteria; p__Proteobacteria; c__Alphaproteobacteria; o__Rhodospirillales; f__Acetobacteraceae; g__Roseomonas; s__lacus	0.9270870745386006
fddea813e6f75197d94545256eb7288d	k__Bacteria; p__EM3; c__; o__; f__; g__; s__	0.9999999999997726
4f50f15048ccf66bc4e43c48ddc5e26c	k__Bacteria; p__Proteobacteria	0.8815508518990428
d00f8b3cbe15f095ab2c2fc97df60501	k__Bacteria; p__TM6; c__SJA-4; o__; f__; g__; s__	0.9999442907755505
4cdc837d645785f36ac5998b918bb736	k__Bacteria; p__Proteobacteria; c__Gammaproteobacteria; o__Xanthomonadales; f__Sinobacteraceae; g__; s__	0.99999999
836f83ada5e46d2ad342d65ee555044c	k__Bacteria; p__Chloroflexi; c__[Thermobacula]; o__[Thermobaculales]; f__[Thermobaculaceae]; g__Thermobaculum; s__terrenum	0.9999999998226201
[truncated: 2,261 more rows]
