# Supplementary material for: Pushing the upper temperature limit of methanotrophy in continental hydrothermal ecosystems, active biological methane oxidation in hot springs of Yellowstone National Park
Source: Front Microbiol. 2026 Mar 23;17:1736896. doi: 10.3389/fmicb.2026.1736896 (PMC13050887; doi:10.3389/fmicb.2026.1736896)
Supplement: Supplementary file 6 [file Table_5.csv]

Site ID	Biological Analysis	k__Archaea.p__Crenarchaeota.c__.o__.f__.g__.s__	k__Archaea.p__Crenarchaeota.c__Aigarchaeota.o__.f__.g__.s__	k__Archaea.p__Crenarchaeota.c__Aigarchaeota.o__.Caldiarchales..__.__.__	k__Archaea.p__Crenarchaeota.c__Aigarchaeota.o__.Caldiarchales..f__.g__.s__	k__Archaea.p__Crenarchaeota.c__Aigarchaeota.o__.Caldiarchales..f__.Caldiarchaceae..__.__	k__Archaea.p__Crenarchaeota.c__Aigarchaeota.o__.Caldiarchales..f__.Caldiarchaceae..g__.s__	k__Archaea.p__Crenarchaeota.c__Aigarchaeota.o__.Caldiarchales..f__.Caldiarchaceae..g__Candidatus.Caldiarchaeum.s__	k__Archaea.p__Crenarchaeota.c__Korarchaeota.o__pJP78.f__.g__.s__	k__Archaea.p__Crenarchaeota.c__MBGA.o__.f__.g__.s__	k__Archaea.p__Crenarchaeota.c__MBGA.o__NRP.J.f__.g__.s__	k__Archaea.p__Crenarchaeota.c__MCG.o__.f__.g__.s__	k__Archaea.p__Crenarchaeota.c__MCG.o__pGrfC26.f__.g__.s__	k__Archaea.p__Crenarchaeota.c__THSCG.o__.f__.g__.s__	k__Archaea.p__Crenarchaeota.c__Thaumarchaeota.__.__.__.__	k__Archaea.p__Crenarchaeota.c__Thaumarchaeota.o__Cenarchaeales.f__Cenarchaeaceae.g__.s__	k__Archaea.p__Crenarchaeota.c__Thaumarchaeota.o__Cenarchaeales.f__SAGMA.X.g__.s__	k__Archaea.p__Crenarchaeota.c__Thaumarchaeota.o__Cenarchaeales.f__SAGMA.X.g__Nitrosotalea.s__devanaterra	k__Archaea.p__Crenarchaeota.c__Thaumarchaeota.o__D.F10.f__.g__.s__	k__Archaea.p__Crenarchaeota.c__Thaumarchaeota.o__Nitrosocaldales.f__Nitrosocaldaceae.g__Candidatus.Nitrosocaldus.s__	k__Archaea.p__Crenarchaeota.c__Thaumarchaeota.o__Nitrososphaerales.f__Nitrososphaeraceae.g__Candidatus.Nitrososphaera.s__SCA1145	k__Archaea.p__Crenarchaeota.c__Thaumarchaeota.o__Nitrososphaerales.f__Nitrososphaeraceae.g__Candidatus.Nitrososphaera.s__gargensis	k__Archaea.p__Crenarchaeota.c__Thermoprotei.__.__.__.__	k__Archaea.p__Crenarchaeota.c__Thermoprotei.o__.f__.g__.s__	k__Archaea.p__Crenarchaeota.c__Thermoprotei.o__Desulfurococcales.__.__.__	k__Archaea.p__Crenarchaeota.c__Thermoprotei.o__Desulfurococcales.f__Desulfurococcaceae.__.__	k__Archaea.p__Crenarchaeota.c__Thermoprotei.o__Desulfurococcales.f__Desulfurococcaceae.g__.s__	k__Archaea.p__Crenarchaeota.c__Thermoprotei.o__Desulfurococcales.f__Desulfurococcaceae.g__Aeropyrum.s__	k__Archaea.p__Crenarchaeota.c__Thermoprotei.o__Desulfurococcales.f__Desulfurococcaceae.g__Caldisphaera.s__	k__Archaea.p__Crenarchaeota.c__Thermoprotei.o__Desulfurococcales.f__Desulfurococcaceae.g__Staphylothermus.__	k__Archaea.p__Crenarchaeota.c__Thermoprotei.o__Desulfurococcales.f__Desulfurococcaceae.g__Staphylothermus.s__hellenicus	k__Archaea.p__Crenarchaeota.c__Thermoprotei.o__Desulfurococcales.f__Desulfurococcaceae.g__Sulfophobococcus.s__zilligii	k__Archaea.p__Crenarchaeota.c__Thermoprotei.o__Desulfurococcales.f__Desulfurococcaceae.g__Thermogladius.s__cellulolyticus	k__Archaea.p__Crenarchaeota.c__Thermoprotei.o__Desulfurococcales.f__Desulfurococcaceae.g__Thermosphaera.s__aggregans	k__Archaea.p__Crenarchaeota.c__Thermoprotei.o__Sulfolobales.f__Sulfolobaceae.__.__	k__Archaea.p__Crenarchaeota.c__Thermoprotei.o__Sulfolobales.f__Sulfolobaceae.g__.s__	k__Archaea.p__Crenarchaeota.c__Thermoprotei.o__Sulfolobales.f__Sulfolobaceae.g__Acidianus.s__	k__Archaea.p__Crenarchaeota.c__Thermoprotei.o__Sulfolobales.f__Sulfolobaceae.g__Acidianus.s__brierleyi	k__Archaea.p__Crenarchaeota.c__Thermoprotei.o__Sulfolobales.f__Sulfolobaceae.g__Metallosphaera.s__	k__Archaea.p__Crenarchaeota.c__Thermoprotei.o__Sulfolobales.f__Sulfolobaceae.g__Stygiolobus.s__	k__Archaea.p__Crenarchaeota.c__Thermoprotei.o__Sulfolobales.f__Sulfolobaceae.g__Sulfolobus.__	k__Archaea.p__Crenarchaeota.c__Thermoprotei.o__Sulfolobales.f__Sulfolobaceae.g__Sulfolobus.s__	k__Archaea.p__Crenarchaeota.c__Thermoprotei.o__Sulfolobales.f__Sulfolobaceae.g__Sulfolobus.s__metallicus	k__Archaea.p__Crenarchaeota.c__Thermoprotei.o__Thermoproteales.f__Thermofilaceae.g__.s__	k__Archaea.p__Crenarchaeota.c__Thermoprotei.o__Thermoproteales.f__Thermoproteaceae.g__.s__	k__Archaea.p__Crenarchaeota.c__Thermoprotei.o__Thermoproteales.f__Thermoproteaceae.g__Acidilobus.s__saccharovorans	k__Archaea.p__Crenarchaeota.c__Thermoprotei.o__Thermoproteales.f__Thermoproteaceae.g__Pyrobaculum.s__	k__Archaea.p__Crenarchaeota.c__Thermoprotei.o__Thermoproteales.f__Thermoproteaceae.g__Thermocladium.s__	k__Archaea.p__Crenarchaeota.c__Thermoprotei.o__YNPFFA.f__A13.g__.s__
140724SC	16S	0.033333333	0	0	0	0	0	0.666666667	0	0.533333333	0	0.2	0.2	0	0	0	0	0	0	3.266666667	0	0	0	0	0	0	0	0	0	0	0	0	0	0	0	0	0	0	0	0	0	0	0	0	0	0	0.133333333	0	0
140724SD	16S	0.1	2.2	0	1.1	0	0.1	1.3	0	2.133333333	0	4	6.666666667	0.033333333	0	0	0	0	0	1.433333333	0	0	0	0.233333333	0	0	0	0	0	0	0	0	0	0	0	0	0	0	0	0	0	0	0	0	0	0	0.033333333	0	0
140724SE	16S	0	0.166666667	0	0.166666667	0	4	9.5	0	0.733333333	0	0.366666667	1.833333333	0	0	0	0	0	0.033333333	5.166666667	0	0	0	0.5	0	0	0	0	0	0	0	0	0	0	0	0	0	0	0	0	0	0	0	0	0	0	0.066666667	0	0
140725SI	16S	0	0	0	0	0	2.166666667	4.166666667	0	0	0	0	0	0	0	0	0	0	0	0.166666667	0	0	0	0	0	0	0	0	0	0	0	0	0	0	0	0	0	0	0	0	0	0	0	0	0	0	0.1	0	0
140725SJ	16S	0	0	0	0	0	1.766666667	1.666666667	0	0	0	0	0	0	0	0	0	0	0	0	0	0	0	0	0	0	0	0.033333333	0	0	0	0	0	0	0	0	0	0	0	0	0	0	0	0	0	0	0	0	0
140725SK	16S	0	0	0	0	0.033333333	0.233333333	0	0	0	0	0	0	0	0	0	0	0	0	0	0	0	0.133333333	0.433333333	0	0	0	1.6	0	0	0	0.1	0	0.5	0	0	0	0	0	0	0	0	0	0.166666667	0	0	1.1	0	0
140725SL	16S	0	0	0	0	0	2.533333333	1	0	0	0	0	0	0	0	0	0	0	0	0	0.033333333	0	0.1	0	0	0	0	2.166666667	0	0	0	0	0	0.3	0	0	0	0	0	0	0	0	0	0	0	0	0.4	0	0
140726SO	16S	0	0	0	0	0	0	0	0	0.1	0	0	0	0	0	0	0	0	0	0	0	0	0	0.166666667	0	0	0	0	1.066666667	0	0	0	0	0	0	0.033333333	0	0	0	0	0	0	0	0	0.833333333	0	0.133333333	0	0
140726SP	16S	0	0.266666667	0.066666667	0.666666667	0	0.2	0	1.233333333	1.566666667	0	4.066666667	9.4	0	0	0	0	0	0	0	0	0	0	1.8	0	0	0.033333333	0	2.166666667	0	0	0	0	0	0	0	0	0	0	0	0	0	0	0.2	0.1	0.133333333	0.033333333	0	0.066666667
140726SQ	16S	0	0	0	0	0	0	0	0	0	0	0	0	0	0	0	0	0	0	0	0	0	0	2.033333333	0	0	0	0	12.56666667	0	0	0	0	0	0	0.033333333	0	0	0	0	0	0	0	0	0.5	9.1	0.066666667	0	0.1
140726SR	16S	0	0	0	0	0	0	0	0	0	0	0	0	0	0	0	0	0	0	0	0	0	0	0	0	0	0.066666667	0	0	0	0	0	0	0	0	0	0	0	0	0	0	0	0	0	0.1	0	0	0	0
140727SU	16S	0	0	0	0	0	0	0	0	0	0	0	0	0	0	0	0	0	0	0	0	0	0	0	0	0	0	0	0	0	0	0	0	0	0	0.033333333	0	0	0	0.066666667	0	0	0	0	0	0	0	0	0
140727SV	16S	0	0	0	0	0	0	0	0	0	0	0	0	0	0	0	0	0	0	0	0	0	0	0	0	0	0	0	0.966666667	0	0	0	0	0	0	0	0	0.033333333	0.1	0	0	0	0.233333333	0	0	0	0	0.533333333	13.16666667
140727SW	16S	0	0	0	0	0	0	0	0	0	0	0	0	0	0	0	0	0	0	0	0	0	0	0	0	0	0	0	0.6	0	0	0	0	0	0	0.166666667	0	0.066666667	0.433333333	0.033333333	0	0.033333333	4.533333333	0	0	0	0	0.333333333	1.333333333
140727SX	16S	0	0	0	0	0	0	0	0	0	0	0	0	0	0	0	0	0	0	0	0	0	0	0	0	0	0	0	2.4	0	0	0	0	0	0	0	0.1	0.666666667	2.233333333	0	0	0	20.93333333	0	0	0.066666667	0	1.3	4.533333333
140727SY	16S	0	0	0	0	0	0	0	0	0	0	0	0.033333333	0	0	0	0	0	0	0	0	0	0	0	0	0	0	0	0	0	0	0	0	0	0	0	0	0	0	0	0	0.033333333	0	0	0.033333333	0	0	0.033333333	18.9
140727SZ	16S	0	0	0	0	0	0	0	0	0	0	0	0	0	0	0	0	0	0	0	0	0.033333333	0	0	0	0	0	0	0	0	0	0	0	0	0	0	0	0	0	0	0	0	0	0	0	0	0	0	0.033333333
140729SD	16S	0	0	0	0	0	0	0	0	0	0	0	0	0	0	0	0	0	0	0	0	0	0	0	0	0	0	0	0	0	0	0	0	0	0	0	0	0	0	0	0	0	0	0	0.1	0	0	0	0
140729SE	16S	0	0	0	0	0	0	0	0	0	0	0	0	0	0	0	0	0	0	0	0	0	0	0	0	0	0	0	0	0	0	0	0	0	0	0	0	0	0	0	0	0	0	0	0	0	0	0	0
140730SI	16S	0	0	0	0	0	0.1	1.366666667	0	0	0	0	0	0	0	0	0	0	0	0.1	0	0	0	0	0	0	0	0	0	0	0	0	0	0	0	0	0	0	0	0	0	0	0	0	0	0	0	0	0
140730SJ	16S	0	0	0	0	0	0.066666667	4.5	0	0	0	0	0	0	0	0	0	0	0	0.066666667	0	0	0	0	0	0	0	0	0	0	0	0	0	0	0	0	0	0	0	0	0	0	0	0	0	0	0	0	0
140730SK	16S	0	0	0	0	0	3.1	13.36666667	0	0	0	0	0	0	0	0	0	0	0	1.6	0	0	0	0	0	0	0	0	0	0	0	0	0	0	0	0	0	0	0	0	0	0	0	0	0	0	0	0	0
140730SL	16S	0	0	0	0	0	5.266666667	0	0	0	0	0	0	0	0	0	0	0	0	0	0	0	2.633333333	2.7	0.1	0.066666667	0	4.666666667	0	0.1	1.2	2.233333333	0	1.466666667	0	0	0	0	0	0	0	0	0	2.933333333	0	0	11.83333333	0	0
140730SN	16S	0	0	0	0	0	6.366666667	0	0	0	0	0	0	0	0	0	0	0	0	0	0	0	0.666666667	0	0	0	0	0.433333333	0	0	0	0	0	0	0	0	0	0	0	0	0	0	0	0	0	0	9.133333333	0	0
140731SP	16S	0	0	0	0	0	0	0	0	0	0	0	0	0	0	0	0	0	0	0	0	0	0	0	0	0	0	0	0	0	0	0	0	0	0	0	0	0	0	0	0	0	0	0	0	0	0	0	0
140731SQ	16S	0	0	0	0	0	0	0	0	0	0	0	0	0	0	0	0	0	0	0	0	0	0	0	0	0	0	0	0	0	0	0	0	0	0	0	0	0	0	0	0	0	0	0	0	0	0	0	1.266666667
140731SR	16S	0	0	0	0	0	0	0	0	0	0	0	0	0	0	0	0	0	0	0	0	0	0	0	0	0	0	0	1.566666667	0	0	0	0	0	0	0	0	0	0	0	0	0	0	0	0	0	0	0.133333333	9.933333333
140802SB	16S	0	0	0	0	0	4.6	1.566666667	0	0	0	0	0	0	0	0	0	0	0	0.3	0	0	0	0	0	0	0	0.066666667	0	0	0	0	0	0.033333333	0	0	0	0	0	0	0	0	0	0	0	0	0	0	0
140802SC	16S	0	0	0	0	0	21.63333333	3.533333333	0	0	0	0	0	0	0	0	0	0	0	1.666666667	0.033333333	0	4.833333333	0	0	0.066666667	0	1	0	0	0	0	0	0	0	0	0	0	0	0	0	0	0	0	0	0	0.233333333	0	0
140803SG	16S	0	0	0	0	0	0	0	0	0	0	0	0	0	0	0	0	0	0	0	0	0	0	0	0	0	0	0	0.066666667	0	0	0	0	0	0	0	0	0	0	0	0	0	0	0	0	0	0	0	7.3
140803SH	16S	0	0	0	0	0	0	0	0	0	0	0	0	0	0	0	0	0	0	0	0	0	0	0	0	0	0	0	0	0	0	0	0	0	0	0	0	0	0	0	0	0	0	0	0	0	0	0	0.1
140803SI	16S	0	0	0	0	0	0	0	0	0	0	0	0	0	0	0.033333333	0	0	0	0	0	0	0	0.1	0	0	0	0	0.633333333	0	0	0	0	0	0	0.966666667	1.5	0	0.033333333	9.533333333	0.033333333	0.033333333	0	0	44.4	1.866666667	0	1.066666667	0
140803SJ	16S	0	0	0	0	0	0	0	0	0	0	0	0	0	0	0	0	0	0	0	0	0	0	0	0	0	0	0	0	0	0	0	0	0	0	0	0	0	0	0	0	0	0	0	0	0	0	0	0
140803SO	16S	0	0	0	0	0	0	0	0	0	0	0	0	0	0	0	0	0	0	0	0	0	0	0	0	0	0	0	1.466666667	0	0	0	0	0	0.066666667	0	0	0	17.56666667	0	0	1	3.733333333	0	0	0	0	1.266666667	3.5
140803SP	16S	0	0	0	0	0	0	0	0	0	0	0	0	0	0	0	0	0	0	0	0	0	0	0	0	0	0	0	0.333333333	0	0	0	0	0	0	0	0	0	0.033333333	0	0	0	0	0	0	0	0	0.066666667	8.7
140804SS	16S	0	0	0	0	0	0	0	0	0	0	0	0	0	0	0	0	0	0	0	0	0	0	0	0	0	0	0	0	0	0	0	0	0	0	0.033333333	0	0	0	0	0	0	0	0	0	0	0.233333333	0	0
140804ST	16S	0	0	0	0	0	0	0	0	3.033333333	0	0	0	0	0	0	0	0	0	0	0	0	0	0	0	0	0	0	0	0	0	0	0	0	0	0	0	0	0	0	0	0	0	0	0	0	0	0	0
140804SU	16S	0	0	0	0	0	0	0	0	0	0	0	0	0	0	0	0	0	0	0	0	0	0	0	0	0	0	0	0.433333333	0	0	0	0	0	0	6.7	0	0	5.666666667	0.033333333	0	5.833333333	0	0	0	0.1	0.1	0.4	0.1
140804SV	16S	0	0	0	0	0	0	0.066666667	0	0	0	0	0	0	0	0	0	0	0	0	0	0	0.733333333	0.1	0.366666667	0	0	0	0	0	0.166666667	0	0.133333333	0	0.066666667	1	0	0	0	0.033333333	0	0	0	4.233333333	0.2	0	25.16666667	0	0
140805SA	16S	0	0	0	0	0	5.366666667	2	0	0	0	0	0	0	0	0	0	0	0	0.033333333	0	0	0.233333333	0	0	0	0	0.433333333	0	0	0	0	0	0	0	0	0	0	0	0	0	0	0	0	0	0	0	0	0
140805SB	16S	0	0	0	0	0	4.666666667	0.566666667	0	0.033333333	0	0	0	0	0	0	0	0	0	0	0	0	0.233333333	0.066666667	0	0	0	1.9	0	0	0	0	0	0.566666667	0	0	0	0	0	0	0	0	0	0.066666667	0	0	0.333333333	0	0
140805SC	16S	0	0	0	0	0	0	0.866666667	0	0	0	0	0	0	0	0	0	0	0	0.766666667	0	0	0	0	0	0	0	0	0	0	0	0	0	0	0	0	0	0	0	0	0	0	0	0	0	0	0	0	0
140805SD	16S	0	0	0	0	0	9.666666667	3.033333333	0	0	0	0	0	0	0	0	0	0	0	0.366666667	0	0	2.5	0	0	0	0	0.833333333	0	0	0	0	0	0	0	0	0	0	0	0	0	0	0	0	0	0	0	0	0
140805SE	16S	0	0	0	0	0	33.73333333	3.633333333	0	0	0	0	0	0	0	0	0	0	0	1.433333333	0	0	9.6	0	0	0	0	3.166666667	0	0	0	0	0	0	0	0	0	0	0	0	0	0	0	0	0	0	0.066666667	0	0
140805SZ	16S	0	0	0	0	0	0.1	0	0	0	0	0	0	0	0	0	0	0	0	0.066666667	0	0	0.1	0.233333333	0	0	0	0	0	0	0	0	0	0.433333333	0	0	0	0	0	0	0	0	0	0	0	0	0.033333333	0	0
150723MC	16S	0	0	0	0	0	0	0	0	0	0	0	0	0	0	0.033333333	0	0	0	0	0	0.066666667	0	0	0	0	0	0	0	0	0	0	0	0	0	0	0	0	0	0	0.066666667	0	0	0	0	0	0	0	0
150724MA	16S	0	0	0	0	0	0	0	0	0	0	0	0	0	0.066666667	0	0	0	0	0	0	0	0	0	0	0	0	0	0	0	0	0	0	0	0	0	0.066666667	0	0	0	0.066666667	0	0	0	0	0	0	0	0.066666667
150724MB	16S	0	0	0	0	0	0	0.133333333	0	0	0	0	0	0	0	0	0	0	0	0.3	0	0	0	0	0	0	0	0	0	0	0	0	0	0	0	0	0	0	0	0	0	0	0	0	0	0	0	0	0
150724MC	16S	0	0	0	0	0	0	0	0	0	0	0	0	0	0	0	0	0	0	0	0	0	0	0	0	0	0	0	0	0	0	0	0	0	0	0	0	0	0	0	0	0	0	0	0	0	0	0	0
140724SC*	16S +MOR	0	0	0	0	0	0	0	0	0.166666667	0	0.5	0.466666667	0.066666667	0	0	0	0	0	0.466666667	0	0	0	0.066666667	0	0	0	0	0	0	0	0	0	0	0	0	0	0	0	0	0	0	0	0	0	0	0	0	0
140725TI	16S +MOR	0	0	0	0	0	0	0	0	0	0	0	0	0	0	0	0	0	0	0	0	0	0.4	0.166666667	0.033333333	0	0	0	0	0	0	0	0.666666667	0	0	0.4	0	0	0	0.733333333	0	0	0	0.866666667	2.2	0	15.66666667	0	0
140725TK	16S +MOR	0	0	0	0	0	0	0	0	0	0	0	0	0	0	0	0	0	0	0	0	0	0	0	0	0	0	0	0	0	0	0	0	0	0	0	0	0	0	0	0	0	0	0	0	0	0	0	0
140726SN	16S +MOR	0	0	0	0	0	0	0	0.033333333	0.1	0	0	0	0	0	0	0	0	0	0	0	0	0	0.066666667	0	0	0	0	0	0	0	0	0	0	0	0	0	0	0	0	0	0	0	0	0	0	0.033333333	0	0
140727TT	16S +MOR	0	0.066666667	0	0.033333333	0.1	0.966666667	0	0.966666667	0.033333333	0	0.033333333	1.1	0	0	0	0	0	0	0	0	0	0.466666667	1.5	0.033333333	0.1	0	0	0	0	0	0.133333333	0.1	0	0	0	0	0	0	0	0	0	0	1.433333333	0	0	2.333333333	0	0
140727TU	16S +MOR	0	0	0	0	0	0	0	0	0	0	0	0	0	0	0	0	0	0	0	0.7	0	0	0.633333333	0	0	0	0	0	0	0	0.033333333	0	0	0	0	0	0	0	0	0	0	0	0.266666667	0	0	1.233333333	0	0
140729SB	16S +MOR	0	0	0	0	0	0	0	0	0	0	0	0	0	0	0	0	0	0	0	0	0	0	0	0	0	0	0	0	0	0	0	0	0	0	0.5	27.93333333	0	0	12.96666667	0	0	0	0	17.6	0.2	0	0	0
140730SI*	16S +MOR	0	0	0	0	0	0.033333333	1.266666667	0	0	0	0	0	0	0	0	0	0	0	0.066666667	0	0	0	0	0	0	0	0	0	0	0	0	0	0	0	0	0	0	0	0	0	0	0	0	0	0	0	0	0
140730SK*	16S +MOR	0	0	0	0	0	3.7	14.46666667	0	0	0	0	0	0	0	0	0	0	0	1.266666667	0	0	0.166666667	0	0	0	0	0.1	0	0	0	0	0	0	0	0	0	0	0	0	0	0	0	0	0	0	0	0	0
140730SN*	16S +MOR	0	0	0	0	0	5.866666667	0.033333333	0	0	0	0	0	0	0	0	0	0	0	0	0	0	2.133333333	2.9	0.066666667	0	0	4.2	0	0	1.2	2.333333333	0	1.866666667	0	0	0	0	0	0	0	0	0	3.3	0	0	7.166666667	0	0
140731SS	16S +MOR	0	0	0	0	0	0	0	0	0	0	0	0	0	0	0	0	0	0	0	0	0	0	0	0	0	0	0	0	0	0	0	0	0	0	3.5	13.36666667	0	0.133333333	66.9	5.433333333	0	0	0	6.266666667	0.266666667	0	0.066666667	0
140731ST	16S +MOR	0	0	0	0	0	0	0	0	0	0	0	0.033333333	0	0	0	0	0	0	0	0	0	0	0.133333333	0	0	0	0	0	0	0	0	0	0	0	0	0	0	0	0	0	0	0	0	0	0	0	0	0
140802SC*	16S +MOR	0	0	0	0	0	15.66666667	6.833333333	0	0	0	0	0	0	0	0	0	0	0	1.333333333	0	0	0.766666667	0	0	0.066666667	0	0.933333333	0	0	0	0	0	0	0	0	0	0	0	0	0	0	0	0	0	0	0.133333333	0	0
140803TA	16S +MOR+MGS	0	0	0	0	0	0	0	0	0	0	0	0	0	0	0	0	0	0	0	0	0	0	0	0	0	0	0	0	0	0	0	0	0	0	0	0	0	0	0	0	0	0	0	0	0	0	0	0
140804SR	16S +MOR	0	0	0	0	0	0	0	0	0	0	0	0	0	0	0	0	0	0	0	0	0	0	0	0	0	0	0	0	0	0	0	0	0	0	0	0	0	0	0	0	0	0	0	0	0	0	0	0
140805TJ	16S +MOR	0	0	0	0	0	0	0	0	0.466666667	0	0.166666667	0.6	0	0	0	0	0	0	0	0	0	0	0.066666667	0	0	0	0	0	0	0	0	0	0	0	0	0	0	0	0	0	0	0	0	0	0	0	0	0
140805TL	16S +MOR	0	0	0	0	0	0	0	0	0.066666667	0	0	0	0	0	0	0	0	0	0	0	0	0	0	0	0	0	0	0	0	0	0	0	0	0	0	0	0	0	0	0	0	0	0	0	0	0	0	0
*Replicate 16S analyses done for methane oxidation rate microcosms
16S, 16S rRNA gene amplicon sequencing
MOR, Methane oxidation rate microcosm
MGS, shotgun metagenome sequencing
[truncated: 808 more columns]
