# Supplementary material for: Pushing the upper temperature limit of methanotrophy in continental hydrothermal ecosystems, active biological methane oxidation in hot springs of Yellowstone National Park
Source: Front Microbiol. 2026 Mar 23;17:1736896. doi: 10.3389/fmicb.2026.1736896 (PMC13050887; doi:10.3389/fmicb.2026.1736896)
Supplement: Supplementary file 7 [file Table_6.xlsx]

## Sheet: Sheet1
	Check M bin quality assessment												GTDB-Tk - v1.7.0 taxonomic classification results
Bin Name	Marker Lineage	# Genomes	# Markers	# Marker Sets	0	1	2	3	4	5+	Completeness	Contamination	Classification	FastANI Reference	FastANI Reference Radius	FastANI Taxonomy	FastANI ANI	FastANI Alignment Fraction	Closest Placement Reference	Closest Placement Taxonomy	Closest Placement ANI	Closest Placement Alignment Fraction	Classification Method	Note	Other Related References	MSA AA Percent	RED Value	Warnings
bin.001	c__Thermoprotei	41	245	158	3	241	1	0	0	0	98.1	0.63	d__Archaea;p__Thermoproteota;c__Thermoproteia;o__Sulfolobales;f__AG1;g__WYEN01;s__WYEN01 sp009903825	GCA_009903825.1	95	d__Archaea;p__Thermoproteota;c__Thermoproteia;o__Sulfolobales;f__AG1;g__WYEN01;s__WYEN01 sp009903825	98.09	0.89	GCA_009903825.1	d__Archaea;p__Thermoproteota;c__Thermoproteia;o__Sulfolobales;f__AG1;g__WYEN01;s__WYEN01 sp009903825	98.09	0.89	taxonomic classification defined by topology and ANI	topological placement and ANI have congruent species assignments	-	95.08	-	-
bin.002	k__Bacteria	5449	102	56	1	101	0	0	0	0	98.21	0	d__Bacteria;p__Caldisericota;c__Caldisericia;o__Caldisericales;f__Caldisericaceae;g__Caldisericum;s__	-	-	-	-	-	-	-	-	-	ANI	-	GCA_011334675.1, s__Caldisericum exile...	90.25	0.946919	-
bin.003	c__Thermoprotei	41	245	158	5	238	2	0	0	0	98.05	1.27	d__Archaea;p__Thermoproteota;c__Thermoproteia;o__Sulfolobales;f__Acidilobaceae;g__DSZV01;s__	-	-	-	-	-	-	-	-	-	taxonomic novelty determined using RED	-	-	90.11	0.836311	-
bin.004	k__Archaea	207	149	107	24	125	0	0	0	0	78.5	0	d__Archaea;p__Aenigmatarchaeota;c__Aenigmatarchaeia;o__CG10238-14;f__EX4484-224;g__;s__	-	-	-	-	-	-	-	-	-	taxonomic novelty determined using RED	-	-	66.73	0.76016	-
bin.005	c__Thermoprotei	41	245	158	14	228	3	0	0	0	92.51	1.9	d__Archaea;p__Thermoproteota;c__Thermoproteia;o__Sulfolobales;f__Ignisphaeraceae;g__Ignisphaera;s__	-	-	-	-	-	-	-	-	-	ANI	-	GCA_011055355.1, s__Ignisphaera aggreg...	86.9	0.905627	-
bin.006	k__Bacteria	5449	104	58	1	103	0	0	0	0	99.66	0	d__Bacteria;p__Dictyoglomota;c__Dictyoglomia;o__Dictyoglomales;f__Dictyoglomaceae;g__OB1-4;s__OB1-4 sp008124665	GCF_008124665.1	95	d__Bacteria;p__Dictyoglomota;c__Dictyoglomia;o__Dictyoglomales;f__Dictyoglomaceae;g__OB1-4;s__OB1-4 sp008124665	98.89	0.97	GCF_008124665.1	d__Bacteria;p__Dictyoglomota;c__Dictyoglomia;o__Dictyoglomales;f__Dictyoglomaceae;g__OB1-4;s__OB1-4 sp008124665	98.89	0.97	taxonomic classification defined by topology and ANI	topological placement and ANI have congruent species assignments	GCA_011333985.1, s__OB1-4 thermophilum...	89.44	-	-
bin.007	k__Archaea	59	174	136	2	170	2	0	0	0	98.53	0.74	d__Archaea;p__Thermoproteota;c__Thermoproteia;o__Thermofilales;f__Thermofilaceae;g__Thermofilum_C;s__	-	-	-	-	-	GCA_011363115.1	d__Archaea;p__Thermoproteota;c__Thermoproteia;o__Thermofilales;f__Thermofilaceae;g__Thermofilum_C;s__Thermofilum_C pendens_B	84.38	0.75	taxonomic classification defined by topology and ANI	-	GCA_011372985.1, s__Thermofilum_C pend...	93.52	0.955531	Genome not assigned to closest species as it falls outside its pre-defined ANI radius
bin.008	k__Bacteria	2258	184	114	14	167	3	0	0	0	91.86	1.97	d__Bacteria;p__Deferribacterota;c__Deferribacteres;o__Deferribacterales;f__Calditerrivibrionaceae;g__Calditerrivibrio;s__	-	-	-	-	-	-	-	-	-	taxonomic novelty determined using RED	-	-	83.86	0.924879	-
bin.009	c__Deltaproteobacteria	83	247	155	5	240	2	0	0	0	97.58	0.81	d__Bacteria;p__Desulfobacterota;c__Syntrophobacteria;o__Syntrophobacterales;f__Thermodesulforhabdaceae;g__;s__	-	-	-	-	-	-	-	-	-	taxonomic novelty determined using RED	-	-	89.26	0.794596	-
bin.010	c__Thermoprotei	41	245	158	17	226	2	0	0	0	91.96	1.27	d__Archaea;p__Thermoproteota;c__Thermoproteia;o__Sulfolobales;f__Ignisphaeraceae;g__Ignisphaera;s__	-	-	-	-	-	-	-	-	-	taxonomic classification fully defined by topology	-	-	89.89	0.919623	-
bin.011	k__Bacteria	5443	102	57	32	69	1	0	0	0	69.81	1.75	d__Bacteria;p__Thermotogota;c__Thermotogae;o__Thermotogales;f__Fervidobacteriaceae;g__Fervidobacterium;s__Fervidobacterium pennivorans_A	GCF_001644665.1	95	d__Bacteria;p__Thermotogota;c__Thermotogae;o__Thermotogales;f__Fervidobacteriaceae;g__Fervidobacterium;s__Fervidobacterium pennivorans_A	98	0.98	GCF_001644665.1	d__Bacteria;p__Thermotogota;c__Thermotogae;o__Thermotogales;f__Fervidobacteriaceae;g__Fervidobacterium;s__Fervidobacterium pennivorans_A	98	0.98	taxonomic classification defined by topology and ANI	topological placement and ANI have congruent species assignments	GCF_000235405.2, s__Fervidobacterium p...	61.82	-	-
bin.012	k__Bacteria	138	338	246	65	271	2	0	0	0	77.82	0.81	d__Bacteria;p__Aquificota;c__Aquificae;o__Hydrogenothermales;f__Hydrogenothermaceae;g__Sulfurihydrogenibium;s__Sulfurihydrogenibium yellowstonense	GCF_000173615.1	95	d__Bacteria;p__Aquificota;c__Aquificae;o__Hydrogenothermales;f__Hydrogenothermaceae;g__Sulfurihydrogenibium;s__Sulfurihydrogenibium yellowstonense	97.35	0.73	GCF_000173615.1	d__Bacteria;p__Aquificota;c__Aquificae;o__Hydrogenothermales;f__Hydrogenothermaceae;g__Sulfurihydrogenibium;s__Sulfurihydrogenibium yellowstonense	97.35	0.73	taxonomic classification defined by topology and ANI	topological placement and ANI have congruent species assignments	GCF_000020325.1, s__Sulfurihydrogenibi...	74.69	-	-
bin.013	k__Archaea	207	149	107	32	117	0	0	0	0	72.2	0	d__Archaea;p__Nanoarchaeota;c__Nanoarchaeia;o__Nanoarchaeales;f__Nanopusillaceae;g__Nanopusillus;s__	-	-	-	-	-	-	-	-	-	taxonomic novelty determined using RED	-	-	63.76	0.973412	-
bin.014	c__Thermoprotei	41	245	158	20	224	1	0	0	0	90.03	0.63	d__Archaea;p__Thermoproteota;c__Thermoproteia;o__Sulfolobales;f__Desulfurococcaceae;g__UBA285;s__	-	-	-	-	-	-	-	-	-	taxonomic classification fully defined by topology	-	-	84.31	0.90139	-
bin.015	k__Bacteria	138	335	243	19	313	3	0	0	0	93	1.23	d__Bacteria;p__Desulfobacterota;c__Thermodesulfobacteria;o__Thermodesulfobacteriales;f__Thermodesulfobacteriaceae;g__Caldimicrobium;s__Caldimicrobium sp011055415	GCA_011055415.1	95	d__Bacteria;p__Desulfobacterota;c__Thermodesulfobacteria;o__Thermodesulfobacteriales;f__Thermodesulfobacteriaceae;g__Caldimicrobium;s__Caldimicrobium sp011055415	95.49	0.93	GCA_011055415.1	d__Bacteria;p__Desulfobacterota;c__Thermodesulfobacteria;o__Thermodesulfobacteriales;f__Thermodesulfobacteriaceae;g__Caldimicrobium;s__Caldimicrobium sp011055415	95.49	0.93	taxonomic classification defined by topology and ANI	topological placement and ANI have congruent species assignments	GCA_009903935.1, s__Caldimicrobium sp0...	87.75	-	-
bin.016	k__Archaea	59	174	136	34	136	4	0	0	0	84.41	2.21	d__Archaea;p__Thermoproteota;c__Thermoproteia;o__Thermofilales;f__Thermofilaceae;g__Thermofilum_B;s__Thermofilum_B adornatum	GCF_000813245.1	95	d__Archaea;p__Thermoproteota;c__Thermoproteia;o__Thermofilales;f__Thermofilaceae;g__Thermofilum_B;s__Thermofilum_B adornatum	97.61	0.96	GCF_000813245.1	d__Archaea;p__Thermoproteota;c__Thermoproteia;o__Thermofilales;f__Thermofilaceae;g__Thermofilum_B;s__Thermofilum_B adornatum	97.61	0.96	taxonomic classification defined by topology and ANI	topological placement and ANI have congruent species assignments	-	75.08	-	-
bin.017	k__Bacteria	2993	143	89	6	137	0	0	0	0	95.37	0	d__Bacteria;p__Elusimicrobiota;c__Elusimicrobia;o__Elusimicrobiales;f__UBA9959;g__;s__	-	-	-	-	-	-	-	-	-	taxonomic novelty determined using RED	-	-	88.7	0.903866	-
