# Supplementary material for: Pushing the upper temperature limit of methanotrophy in continental hydrothermal ecosystems, active biological methane oxidation in hot springs of Yellowstone National Park
Source: Front Microbiol. 2026 Mar 23;17:1736896. doi: 10.3389/fmicb.2026.1736896 (PMC13050887; doi:10.3389/fmicb.2026.1736896)
Supplement: Supplementary file 8 [file Table_7.xlsx]

## Sheet: Sheet1
Metagenome ID	pH Field	Temp (oC)	Reference	Analysis ID (This study)	Formal Name / YNP RCN ID	Informal Name	Region	Latitude (decimal degrees)	Longitude (decimal degrees)	McrA MAGs	McrA Rel Abunds	Temp (oC)	pH Field		McrA Tax Identities	AmoA MAGs	AmoA Rel Abunds	AmoA Tax Identities	pmoA	MmoB MAGs	MmoB Rel Abunds	MmoB Tax Identities	Alkane Monooxygenase
CRH-RHS	1.841	83.7	Fernandes-Martins et al. 2024	n/a	n/a	Rabbit Hole	Crater Hills (CRH)	44.6553	110.483	0		83.7	1.841			0			0	0			0
CRH-Alice	2.272	77.4	Fernandes-Martins et al. 2024	n/a	"Alice" Spring	Alice Spring	Crater Hills (CRH)	44.6532	110.485	0		77.4	2.272			0			0	0			0
GCR01	6.18	83.2	This study	190716B	GGSNN024	Empress	Geyser Creek (GCR)	44.6875	110.728	1	0.0686925	83.2	6.18		d__Archaea;p__Thermoproteota;c__Methanomethylicia;o__Methanomethylicales;f__Methanomethylicaceae;g__WYZ-LMO11;s__WYZ-LMO11 sp004348015	0			0	1	0.804914	d__Archaea;p__Thermoproteota;c__Methanomethylicia;o__Nezhaarchaeales;f__WYZ-LMO8;g__WYZ-LMO8;s__	0
GCR02	4	76.1	This study	190716C	GGSNN028	Salami	Geyser Creek (GCR)	44.6877	110.728	0		76.1	4			0			0	0			0
GCR04	5.215	66.8	This study	190716E	n/a	Zoidberg	Geyser Creek (GCR)	44.6877	110.728	1	0.346173	66.8	5.215		d__Archaea;p__Thermoproteota;c__Methanomethylicia;o__Methanomethylicales;f__Methanomethylicaceae;g__WYZ-LMO10;s__WYZ-LMO10 sp004347955	0			0	5	0.488025	d__Archaea;p__Thermoproteota;c__Thermoproteia;o__Thermofilales;f__Thermofilaceae;g__Thermofilum;s__	0
GCR04	5.215	66.8	This study	190716E	n/a	Zoidberg	Geyser Creek (GCR)	44.6877	110.728	1		66.8	5.215			0			0	5	1.46394	d__Archaea;p__Thermoproteota;c__Korarchaeia;o__Korarchaeales;f__Korarchaeaceae;g__Methanodesulfokores;s__Methanodesulfokores washburnensis	0
GCR04	5.215	66.8	This study	190716E	n/a	Zoidberg	Geyser Creek (GCR)	44.6877	110.728	1		66.8	5.215			0			0	5	0.017103	d__Archaea;p__Nanoarchaeota;c__Nanoarchaeia;o__Nanoarchaeales;f__Nanopusillaceae;g__Nanopusillus;s__	0
GCR04	5.215	66.8	This study	190716E	n/a	Zoidberg	Geyser Creek (GCR)	44.6877	110.728	1		66.8	5.215			0			0	5	0.64888	d__Bacteria;p__Armatimonadota;c__HRBIN17;o__HRBIN17;f__;g__;s__	0
GCR04	5.215	66.8	This study	190716E	n/a	Zoidberg	Geyser Creek (GCR)	44.6877	110.728	1		66.8	5.215			0			0	5	0.479164	d__Archaea;p__Thermoproteota;c__Thermoproteia;o__Desulfurococcales;f__Ignisphaeraceae;g__Ignisphaera;s__	0
GCR05	8.415	69.8	This study	190716F	n/a	Bat Pool	Geyser Creek (GCR)	44.689	110.728	0		69.8	8.415			0			0	4	0.343802	d__Bacteria;p__Armatimonadota;c__HRBIN16;o__HRBIN16;f__HRBIN16;g__HRBIN16;s__	0
GCR05	8.415	69.8	This study	190716F	n/a	Bat Pool	Geyser Creek (GCR)	44.689	110.728	0		69.8	8.415			0			0	4	0.0633325	d__Bacteria;p__Patescibacteria;c__Paceibacteria;o__UBA6257;f__HR35;g__;s__	0
GCR05	8.415	69.8	This study	190716F	n/a	Bat Pool	Geyser Creek (GCR)	44.689	110.728	0		69.8	8.415			0			0	4	0.189434	d__Bacteria;p__Bipolaricaulota;c__Bipolaricaulia;o__Bipolaricaulales;f__Bipolaricaulaceae;g__;s__	0
GCR05	8.415	69.8	This study	190716F	n/a	Bat Pool	Geyser Creek (GCR)	44.689	110.728	0		69.8	8.415			0			0	4	8.65473	d__Bacteria;p__Caldisericota;c__Caldisericia;o__Caldisericales;f__Caldisericaceae;g__Caldisericum;s__	0
GCR06	6.79	83.1	This study	190716G	n/a	Chad	Geyser Creek (GCR)	44.6888	110.728	0		83.1	6.79			0			0	5	0.475385	d__Archaea;p__Thermoproteota;c__Thermoproteia;o__Desulfurococcales;f__Ignisphaeraceae;g__Ignisphaera;s__	0
GCR06	6.79	83.1	This study	190716G	n/a	Chad	Geyser Creek (GCR)	44.6888	110.728	0		83.1	6.79			0			0	5	0.581598	d__Archaea;p__Thermoproteota;c__Thermoproteia;o__Desulfurococcales;f__NBVN01;g__;s__	0
GCR06	6.79	83.1	This study	190716G	n/a	Chad	Geyser Creek (GCR)	44.6888	110.728	0		83.1	6.79			0			0	5	4.21167	d__Bacteria;p__Desulfobacterota;c__Thermodesulfobacteria;o__Thermodesulfobacteriales;f__Thermodesulfobacteriaceae;g__;s__	0
GCR06	6.79	83.1	This study	190716G	n/a	Chad	Geyser Creek (GCR)	44.6888	110.728	0		83.1	6.79			0			0	5	0.955652	d__Archaea;p__Thermoproteota;c__Methanomethylicia;o__Nezhaarchaeales;f__WYZ-LMO8;g__WYZ-LMO8;s__	0
GCR06	6.79	83.1	This study	190716G	n/a	Chad	Geyser Creek (GCR)	44.6888	110.728	0		83.1	6.79			0			0	5	0.151717	d__Archaea;p__Thermoproteota;c__Thermoproteia;o__Desulfurococcales;f__Ignisphaeraceae;g__Ignisphaera;s__	0
GCR07	6.077	85.8	This study	200709B	n/a	Corner Thing	Geyser Creek (GCR)	44.6907	110.73	1	0.0959784	85.8	6.077		d__Archaea;p__Thermoproteota;c__Methanomethylicia;o__Methanomethylicales;f__Methanomethylicaceae;g__WYZ-LMO11;s__	0			0	3	1.123	d__Archaea;p__Thermoproteota;c__Thermoproteia;o__Desulfurococcales;f__Ignisphaeraceae;g__Ignisphaera;s__	0
GCR07	6.077	85.8	This study	200709B	n/a	Corner Thing	Geyser Creek (GCR)	44.6907	110.73	1		85.8	6.077			0			0	3	0.276081	d__Bacteria;p__Desulfobacterota;c__Thermodesulfobacteria;o__Thermodesulfobacteriales;f__Thermodesulfobacteriaceae;g__;s__	0
GCR07	6.077	85.8	This study	200709B	n/a	Corner Thing	Geyser Creek (GCR)	44.6907	110.73	1		85.8	6.077			0			0	3	1.11127	d__Archaea;p__Thermoproteota;c__Thermoproteia;o__Desulfurococcales;f__Ignisphaeraceae;g__Ignisphaera;s__	0
GCR10	6.017	77.3	This study	200709E	n/a	No Name	Geyser Creek (GCR)	44.6904	110.729	1	0.22754	77.3	6.017		d__Archaea;p__Thermoproteota;c__Methanomethylicia;o__Methanomethylicales;f__Methanomethylicaceae;g__WYZ-LMO11;s__WYZ-LMO11 sp004348015	0			0	3	1.42558	d__Bacteria;p__Desulfobacterota;c__Thermodesulfobacteria;o__Thermodesulfobacteriales;f__Thermodesulfobacteriaceae;g__;s__	0
GCR10	6.017	77.3	This study	200709E	n/a	No Name	Geyser Creek (GCR)	44.6904	110.729	1		77.3	6.017			0			0	3	0.340008	d__Bacteria;p__Bacteroidota;c__Kryptonia;o__Kryptoniales;f__Kryptoniaceae;g__Kryptonium;s__	0
GCR10	6.017	77.3	This study	200709E	n/a	No Name	Geyser Creek (GCR)	44.6904	110.729	1		77.3	6.017			0			0	3	1.77151	d__Archaea;p__Thermoproteota;c__Methanomethylicia;o__Nezhaarchaeales;f__WYZ-LMO8;g__WYZ-LMO8;s__	0
GCR11	6.607	73.7	This study	200709F	Bone Pool	Bone Pool	Geyser Creek (GCR)	44.6891	110.728	0		73.7	6.607			0			0	3	2.18	d__Bacteria;p__Desulfobacterota;c__Thermodesulfobacteria;o__Thermodesulfobacteriales;f__Thermodesulfobacteriaceae;g__;s__	0
GCR11	6.607	73.7	This study	200709F	Bone Pool	Bone Pool	Geyser Creek (GCR)	44.6891	110.728	0		73.7	6.607			0			0	3	5.18	d__Bacteria;p__Bacteroidota;c__Kryptonia;o__Kryptoniales;f__Kryptoniaceae;g__Kryptonium;s__	0
GCR11	6.607	73.7	This study	200709F	Bone Pool	Bone Pool	Geyser Creek (GCR)	44.6891	110.728	0		73.7	6.607			0			0	3	5.18	d__Archaea;p__Thermoproteota;c__Thermoproteia;o__Thermoproteales;f__Thermoproteaceae;g__Pyrobaculum;s__	0
GGS063S	7.1	85.9	Fernandes-Martins et al. 2021	n/a	GGS063	Bullseye	Geyser Creek (GCR)	44.6905	110.729	1	0.46	85.9	7.1		d__Archaea;p__Thermoproteota;c__Methanomethylicia;o__Methanomethylicales;f__Methanomethylicaceae;g__WYZ-LMO11;s__	0			0	1	4.5	d__Archaea;p__Thermoproteota;c__Methanomethylicia;o__Nezhaarchaeales;f__WYZ-LMO8;g__WYZ-LMO8;s__	0
GCR-SBS	2.548	72.6	Fernandes-Martins et al. 2024	n/a	n/a	St. Blucia	Geyser Creek (GCR)	44.6905	110.729	0		72.6	2.548			0			0	0			0
GCR-GGS063P	7.1	85.9	Fernandes-Martins et al. 2021	n/a	GGS063	Bullseye	Geyser Creek (GCR)	44.6905	110.729	0		85.9	7.1			0			0	3	0.0619349	d__Archaea;p__Thermoproteota;c__Thermoproteia;o__Desulfurococcales;f__Ignisphaeraceae;g__Ignisphaera;s__	0
GCR-GGS063P	7.1	85.9	Fernandes-Martins et al. 2021	n/a	GGS063	Bullseye	Geyser Creek (GCR)	44.6905	110.729	0		85.9	7.1			0			0	3	0.061353	d__Archaea;p__Thermoproteota;c__Thermoproteia;o__Desulfurococcales;f__Ignisphaeraceae;g__Ignisphaera;s__	0
GCR-GGS063P	7.1	85.9	Fernandes-Martins et al. 2021	n/a	GGS063	Bullseye	Geyser Creek (GCR)	44.6905	110.729	0		85.9	7.1			0			0	3	16.6379	d__Bacteria;p__Aquificota;c__Aquificae;o__Aquificales;f__Aquificaceae;g__Thermocrinis;s__	0
GCR-JHP	1.59	88	n/a	n/a	n/a	Jackhammer	Geyser Creek (GCR)	44.6905	110.729	0		88	1.59			0			0	0			0
GCR-JHS	1.59	88	Fernandes-Martins et al. 2024	n/a	n/a	Jackhammer	Geyser Creek (GCR)	44.6905	110.729	0		88	1.59			0			0	0			0
GRV02	1.285	91.3*	This study	191109C	n/a	No name	Gibbon River (GRV)	44.7362	110.706	0		91.3*	1.285			0			0	0			0
GRV03	6.83	89.2	This study	191109F	n/a	No Name	Gibbon River (GRV)	44.6841	110.744	0		89.2	6.83			0			0	3	7.07382	d__Archaea;p__Thermoproteota;c__Methanomethylicia;o__Nezhaarchaeales;f__WYZ-LMO8;g__WYZ-LMO8;s__	0
GRV03	6.83	89.2	This study	191109F	n/a	No Name	Gibbon River (GRV)	44.6841	110.744	0		89.2	6.83			0			0	3	0.11604	d__Bacteria;p__Desulfobacterota;c__Thermodesulfobacteria;o__Thermodesulfobacteriales;f__Thermodesulfobacteriaceae;g__;s__	0
GRV03	6.83	89.2	This study	191109F	n/a	No Name	Gibbon River (GRV)	44.6841	110.744	0		89.2	6.83			0			0	3	0.781314	d__Bacteria;p__Bacteroidota;c__Bacteroidia;o__Chitinophagales;f__Saprospiraceae;g__M3007;s__	0
GOPA01	3.03	66.3*	This study	191016B	MVN002 / "Figure 8"	Figure 8	Greater Obsidian Pool Area (GOPA)	44.6099	110.439	0		66.3*	3.03			0			0	0			0
GOPA02	5.901	70.7	This study	191016C	Obsidian Pool	Obsidian Pool	Greater Obsidian Pool Area (GOPA)	44.6101	110.439	1	0.112133	70.7	5.901		d__Archaea;p__Thermoproteota;c__Methanomethylicia;o__Methanomethylicales;f__Methanomethylicaceae;g__WYZ-LMO11;s__WYZ-LMO11 sp004348015	0			0	4	1.26161	d__Bacteria;p__Desulfobacterota;c__Thermodesulfobacteria;o__Thermodesulfobacteriales;f__Thermodesulfobacteriaceae;g__;s__	0
GOPA02	5.901	70.7	This study	191016C	Obsidian Pool	Obsidian Pool	Greater Obsidian Pool Area (GOPA)	44.6101	110.439	1		70.7	5.901			0			0	4	0.905148	d__Bacteria;p__Bacteroidota;c__Kryptonia;o__Kryptoniales;f__Kryptoniaceae;g__Kryptonium;s__	0
GOPA02	5.901	70.7	This study	191016C	Obsidian Pool	Obsidian Pool	Greater Obsidian Pool Area (GOPA)	44.6101	110.439	1		70.7	5.901			0			0	4	0.233724	d__Archaea;p__Thermoproteota;c__Thermoproteia;o__Desulfurococcales;f__Fervidicoccaceae;g__ARK-14;s__	0
GOPA02	5.901	70.7	This study	191016C	Obsidian Pool	Obsidian Pool	Greater Obsidian Pool Area (GOPA)	44.6101	110.439	1		70.7	5.901			0			0	4	0.0770211	d__Archaea;p__Thermoproteota;c__Methanomethylicia;o__Nezhaarchaeales;f__WYZ-LMO8;g__WYZ-LMO8;s__	0
GOPA-F8S	3.7	64.9	Fernandes-Martins et al. 2024	n/a	MVN002 / "Figure 8"	Figure 8	Greater Obsidian Pool Area (GOPA)	44.6099	110.439	0		64.9	3.7			0			0	1	0.654408	d__Archaea;p__Thermoproteota;c__Thermoproteia;o__Desulfurococcales;f__Fervidicoccaceae;g__ARK-14;s__	0
GOPA-Moose	1.618	67.1	Fernandes-Martins et al. 2024	n/a	Moose Pool	Moose Pool	Greater Obsidian Pool Area (GOPA)	44.6183	110.435	0		67.1	1.618			0			0	0			0
GOPA-Fig8.2013	3.8	62	Colman et al. 2020	n/a	MVN002 / "Figure 8"	Figure 8	Greater Obsidian Pool Area (GOPA)	44.6099	110.439	0		62	3.8			0			0	0			0
LGB01	7.78	92.4	This study	190808B	Bison Pool		Lower Geyser Basin (LGB)	44.5696	110.865	0		92.4	7.78			0			0	3	0.909112	d__Archaea;p__Thermoproteota;c__Methanomethylicia;o__Nezhaarchaeales;f__WYZ-LMO8;g__WYZ-LMO8;s__	0
LGB01	7.78	92.4	This study	190808B	Bison Pool		Lower Geyser Basin (LGB)	44.5696	110.865	0		92.4	7.78			0			0	3	1.136	d__Archaea;p__Thermoproteota;c__Thermoproteia;o__Desulfurococcales;f__Ignisphaeraceae;g__Ignisphaera;s__	0
LGB01	7.78	92.4	This study	190808B	Bison Pool		Lower Geyser Basin (LGB)	44.5696	110.865	0		92.4	7.78			0			0	3	1.69066	d__Archaea;p__Thermoproteota;c__Thermoproteia;o__Desulfurococcales;f__Ignisphaeraceae;g__Ignisphaera;s__	0
LGB02	8.58	92.8	This study	190808C	Mound Spring		Lower Geyser Basin (LGB)	44.5648	110.86	0		92.8	8.58			0			0	3	0.194348	d__Bacteria;p__Desulfobacterota;c__Thermodesulfobacteria;o__Thermodesulfobacteriales;f__Thermodesulfobacteriaceae;g__;s__	0
LGB02	8.58	92.8	This study	190808C	Mound Spring		Lower Geyser Basin (LGB)	44.5648	110.86	0		92.8	8.58			0			0	3	0.417783	d__Archaea;p__Thermoproteota;c__Thermoproteia;o__Desulfurococcales;f__Ignisphaeraceae;g__Ignisphaera;s__	0
LGB02	8.58	92.8	This study	190808C	Mound Spring		Lower Geyser Basin (LGB)	44.5648	110.86	0		92.8	8.58			0			0	3	1.74012	d__Archaea;p__Thermoproteota;c__Thermoproteia;o__Desulfurococcales;f__Ignisphaeraceae;g__Ignisphaera;s__	0
LGB05	8.727	77.2	This study	190808F	Azure Spring		Lower Geyser Basin (LGB)	44.561	110.833	1	0.20064	77.2	8.727		d__Archaea;p__Thermoproteota;c__Methanomethylicia;o__Methanomethylicales;f__Methanomethylicaceae;g__WYZ-LMO11;s__WYZ-LMO11 sp004348015	0			0	3	0.0997011	d__Archaea;p__Thermoproteota;c__Thermoproteia;o__Desulfurococcales;f__Ignisphaeraceae;g__Ignisphaera;s__	0
LGB05	8.727	77.2	This study	190808F	Azure Spring		Lower Geyser Basin (LGB)	44.561	110.833	1		77.2	8.727			0			0	3	1.10197	d__Archaea;p__Thermoproteota;c__Methanomethylicia;o__Nezhaarchaeales;f__WYZ-LMO8;g__WYZ-LMO8;s__	0
LGB05	8.727	77.2	This study	190808F	Azure Spring		Lower Geyser Basin (LGB)	44.561	110.833	1		77.2	8.727			0			0	3	3.08197	d__Bacteria;p__Desulfobacterota;c__Thermodesulfobacteria;o__Thermodesulfobacteriales;f__Thermodesulfobacteriaceae;g__;s__	0
MGB01	8.78	80.6	This study	190809H	Scaffolding Pool		Midway Geyser Basin (MGB)	44.5191	110.809	0		80.6	8.78			0			0	0			0
MGB02	8.991	86.9	This study	190809I	MNN017	The Hammer	Midway Geyser Basin (MGB)	44.5199	110.811	0		86.9	8.991			0			0	1	0.363162	d__Archaea;p__Thermoproteota;c__Thermoproteia;o__Desulfurococcales;f__Ignisphaeraceae;g__Ignisphaera;s__	0
MGB03	7.16	79.4	This study	190809J	MRCHSGNN093	no name	Midway Geyser Basin (MGB)	44.5089	110.809	0		79.4	7.16			1	1.0689	d__Archaea;p__Thermoproteota;c__Nitrososphaeria;o__Nitrososphaerales;f__Nitrosocaldaceae;g__Nitrosocaldus;s__	0	4	0.532618	d__Bacteria;p__Bacteroidota;c__Kryptonia;o__Kryptoniales;f__Kryptoniaceae;g__Kryptonium;s__	0
MGB03	7.16	79.4	This study	190809J	MRCHSGNN093	no name	Midway Geyser Basin (MGB)	44.5089	110.809	0		79.4	7.16			1	1.0689	d__Archaea;p__Thermoproteota;c__Nitrososphaeria;o__Nitrososphaerales;f__Nitrosocaldaceae;g__Nitrosocaldus;s__	0	4	0.127365	d__Archaea;p__Thermoproteota;c__Thermoproteia;o__Desulfurococcales;f__AG1;g__AG1;s__AG1 sp003116855	0
MGB03	7.16	79.4	This study	190809J	MRCHSGNN093	no name	Midway Geyser Basin (MGB)	44.5089	110.809	0		79.4	7.16			1	1.0689	d__Archaea;p__Thermoproteota;c__Nitrososphaeria;o__Nitrososphaerales;f__Nitrosocaldaceae;g__Nitrosocaldus;s__	0	4	2.52238	d__Archaea;p__Thermoproteota;c__Thermoproteia;o__Thermoproteales;f__Thermoproteaceae;g__Pyrobaculum;s__	0
MGB03	7.16	79.4	This study	190809J	MRCHSGNN093	no name	Midway Geyser Basin (MGB)	44.5089	110.809	0		79.4	7.16			1	1.0689	d__Archaea;p__Thermoproteota;c__Nitrososphaeria;o__Nitrososphaerales;f__Nitrosocaldaceae;g__Nitrosocaldus;s__	0	4	0.792214	d__Bacteria;p__Bacteroidota;c__Kapabacteria;o__Kapabacteriales;f__NICIL-2;g__HRBIN21;s__	0
NOR02	7.162	85.5	This study	190717L	Perpetual Spouter		Norris Geyser Basin (NGB)	44.7266	110.709	0		85.5	7.162			0			0	1	0.134956	d__Archaea;p__Thermoproteota;c__Nitrososphaeria;o__Caldarchaeales;f__HR02;g__AWOC01;s__	0
NOR03	2.801	77.2	This study	190717M	n/a	Coral Snake	Norris Geyser Basin (NGB)	44.7269	110.709	0		77.2	2.801			0			0	0			0
NOR04	2.888	82.7	This study	190717N	Cinder Pool		Norris Geyser Basin (NGB)	44.7324	110.71	0		82.7	2.888			0			0	0			0
NOR05	2.926	78.8	This study	190717O	n/a	Flamethrower	Norris Geyser Basin (NGB)	44.7311	110.71	0		78.8	2.926			0			0	1	0.172021	d__Archaea;p__Thermoproteota;c__Thermoproteia;o__Sulfolobales;f__Sulfolobaceae;g__Sulfolobus_B;s__Sulfolobus_B metallicus	0
NOR06	5.02	70	This study	190919B	NHSPNN155	No Name	Norris Geyser Basin (NGB)	44.7362	110.706	0		70	5.02			0			0	1	0.409159	d__Bacteria;p__Desulfobacterota;c__Thermodesulfobacteria;o__Thermodesulfobacteriales;f__Thermodesulfobacteriaceae;g__;s__	0
NOR07	2.94	81.6	This study	191109E	NEPSNN6	No Name	Norris Geyser Basin (NGB)	44.7204	110.713	0		81.6	2.94			0			0	0			0
NOR-CP2016.0m	4.13	85.8	Colman et al. 2022	n/a	Cinder Pool		Norris Geyser Basin (NGB)	44.7324	110.71	0		85.8	4.13			0			0	0			0
NOR-CP2016.15m	4.11	95.6	Colman et al. 2022	n/a	Cinder Pool		Norris Geyser Basin (NGB)	44.7324	110.71	0		95.6	4.11			0			0	0			0
NOR-CP2016.9m	4.06	88.3	Colman et al. 2022	n/a	Cinder Pool		Norris Geyser Basin (NGB)	44.7324	110.71	0		88.3	4.06			0			0	0			0
NOR-CP2020.0m	2.66	87.8	Colman et al. 2022	n/a	Cinder Pool		Norris Geyser Basin (NGB)	44.7324	110.71	0		87.8	2.66			0			0	0			0
NOR-CP2020.15m	2.66	91.6	Colman et al. 2022	n/a	Cinder Pool		Norris Geyser Basin (NGB)	44.7324	110.71	0		91.6	2.66			0			0	0			0
NOR-CP2020.9m	2.74	88.2	Colman et al. 2022	n/a	Cinder Pool		Norris Geyser Basin (NGB)	44.7324	110.71	0		88.2	2.74			0			0	0			0
NOR-Cinder.S	4.004	89.3	Fernandes-Martins et al. 2024	n/a	Cinder Pool		Norris Geyser Basin (NGB)	44.7324	110.71	0		89.3	4.004			0			0	0			0
NOR-RP	3.68	85.8	Fernandes-Martins et al. 2024	n/a	NHSPNN144	No Name	Norris Geyser Basin (NGB)	44.7355	110.707	0		85.8	3.68			0			0	0			0
NOR-OHSP	3.315	71.4	Fernandes-Martins et al. 2024	n/a	n/a	No Name	Norris Geyser Basin (NGB)	44.7331	110.709	0		71.4	3.315			0			0	0			0
NOR-LCS	2.736	83.1	Fernandes-Martins et al. 2024	n/a	n/a	Little Cinder	Norris Geyser Basin (NGB)	44.7332	110.71	0		83.1	2.736			0			0	0			0
NOR-HFSS	2.782	87.6	Fernandes-Martins et al. 2024	n/a	NHSPNN099	HFS	Norris Geyser Basin (NGB)	44.7332	110.71	0		87.6	2.782			0			0	0			0
NOR-DS	3.138	74.8	Fernandes-Martins et al. 2024	n/a	"Dragon" Spring		Norris Geyser Basin (NGB)	44.7318	110.711	0		74.8	3.138			0			0	0			0
NOR-PSP	7.4	84	Sims et al. 2023	n/a	Perpetual Spouter		Norris Geyser Basin (NGB)	44.7266	110.709	0		84	7.4			0			0	1	0.131716	d__Bacteria;p__Bacteroidota;c__Kapabacteria;o__Kapabacteriales;f__NICIL-2;g__HRBIN21;s__	0
NOR-PSS	7.4	84	Sims et al. 2023	n/a	Perpetual Spouter		Norris Geyser Basin (NGB)	44.7266	110.709	0		84	7.4			0			0	1	0.175593	d__Archaea;p__Thermoproteota;c__Nitrososphaeria;o__Caldarchaeales;f__HR02;g__AWOC01;s__	0
NOR-RBP	2.29	87.7	Sims et al. 2023	n/a	"Red Bubbler" Spring		Norris Geyser Basin (NGB)	44.7266	110.709	0		87.7	2.29			0			0	0			0
NOR-RBS	2.29	87.7	Sims et al. 2023	n/a	"Red Bubbler" Spring		Norris Geyser Basin (NGB)	44.7266	110.709	0		87.7	2.29			0			0	0			0
NMC01	7.495	74.8	This study	191109D	Bijah Spring		Norris Mammoth Corridor (NMC)	44.7362	110.706	0		74.8	7.495			1	0.356655	d__Archaea;p__Thermoproteota;c__Nitrososphaeria;o__Nitrososphaerales;f__Nitrosocaldaceae;g__Nitrosocaldus;s__	0	4	0.0350442	d__Archaea;p__Aenigmatarchaeota;c__Aenigmatarchaeia;o__CG10238-14;f__EX4484-224;g__;s__	0
NMC01	7.495	74.8	This study	191109D	Bijah Spring		Norris Mammoth Corridor (NMC)	44.7362	110.706	0		74.8	7.495			1			0	4	0.945498	d__Bacteria;p__Bacteroidota;c__Kryptonia;o__Kryptoniales;f__Kryptoniaceae;g__Kryptonium;s__	0
NMC01	7.495	74.8	This study	191109D	Bijah Spring		Norris Mammoth Corridor (NMC)	44.7362	110.706	0		74.8	7.495			1			0	4	0.528603	d__Bacteria;p__CSP1-3;c__CSP1-3;o__CSP1-3;f__HRBIN32;g__;s__	0
NMC01	7.495	74.8	This study	191109D	Bijah Spring		Norris Mammoth Corridor (NMC)	44.7362	110.706	0		74.8	7.495			1			0	4	1.58789	d__Bacteria;p__Bacteroidota;c__Kapabacteria;o__Kapabacteriales;f__NICIL-2;g__HRBIN21;s__	0
NMC-RSEP	2.595	85.5	Fernandes-Martins et al. 2023	n/a	"Roadside East" spring		Norris Mammoth Corridor (NMC)	44.7535	110.725	0		85.5	2.595			0			0	1	0.05	d__Archaea;p__Thermoproteota;c__Thermoproteia;o__Sulfolobales;f__Sulfolobaceae;g__Saccharolobus;s__	0
NMC-RSNP	5.1	86.2	Fernandes-Martins et al. 2023	n/a	"Roadisde North" spring		Norris Mammoth Corridor (NMC)	44.754	110.726	0		86.2	5.1			0			0	1	0.02	d__Archaea;p__Thermoproteota;c__Thermoproteia;o__Desulfurococcales;f__Ignisphaeraceae;g__Ignisphaera;s__	0
NMC-RSNS	5.1	86.2	Fernandes-Martins et al. 2023	n/a	"Roadisde North" spring		Norris Mammoth Corridor (NMC)	44.754	110.726	0		86.2	5.1			0			0	2	5.09028	d__Archaea;p__Thermoproteota;c__Thermoproteia;o__Thermoproteales;f__Thermoproteaceae;g__Pyrobaculum;s__Pyrobaculum sp001189275	0
NMC-RSNS	5.1	86.2	Fernandes-Martins et al. 2023	n/a	"Roadisde North" spring		Norris Mammoth Corridor (NMC)	44.754	110.726	0		86.2	5.1			0			0	2	1.03	d__Archaea;p__Thermoproteota;c__Thermoproteia;o__Desulfurococcales;f__Ignisphaeraceae;g__Ignisphaera;s__	0
NMC-RSWP	6.6	68.5	Fernandes-Martins et al. 2023	n/a	"Roadisde West" spring		Norris Mammoth Corridor (NMC)	44.7536	110.725	0		68.5	6.6			0			0	0	0.1	d__Bacteria;p__Bacteroidota;c__Kryptonia;o__Kryptoniales;f__Kryptoniaceae;g__Kryptonium;s__	0
NMC-RSWS	6.6	68.5	Fernandes-Martins et al. 2023	n/a	"Roadisde West" spring		Norris Mammoth Corridor (NMC)	44.7536	110.725	1	1.17	68.5	6.6		d__Archaea;p__Hadarchaeota;c__Hadarchaeia;o__Hadarchaeales;f__WYZ-LMO6;g__WYZ-LMO6;s__WYZ-LMO6 sp004347925	0			0	0			0
PFU01	2.12	81.9	This study	190711B	n/a	No Name	Phantom Fumarole (PFU)	44.2416	110.725	0		81.9	2.12			0			0	0			0
SMH01	6.525	77.4	This study	200711M	SMHNN007	No Name	Seven Mile Hole (SMH)	44.7536	110.404	3	0.13	77.4	6.525		d__Archaea;p__Halobacteriota;c__Archaeoglobi;o__Archaeoglobales;f__Archaeoglobaceae;g__WYZ-LMO2;s__WYZ-LMO2 sp004347865	0			0	4	0.0545252	d__Archaea;p__Thermoproteota;c__Thermoproteia;o__Desulfurococcales;f__Ignisphaeraceae;g__Ignisphaera;s__	0
SMH01	6.525	77.4	This study	200711M	SMHNN007	No Name	Seven Mile Hole (SMH)	44.7536	110.404	3	0.136496	77.4	6.525		d__Archaea;p__Thermoproteota;c__Methanomethylicia;o__Methanomethylicales;f__Methanomethylicaceae;g__WYZ-LMO11;s__WYZ-LMO11 sp004348015	0			0	4	1.8094	d__Bacteria;p__Bacteroidota;c__Kryptonia;o__Kryptoniales;f__Kryptoniaceae;g__Kryptonium;s__	0
SMH01	6.525	77.4	This study	200711M	SMHNN007	No Name	Seven Mile Hole (SMH)	44.7536	110.404	3	0.05	77.4	6.525		d__Archaea;p__Hadarchaeota;c__Hadarchaeia;o__Hadarchaeales;f__WYZ-LMO6;g__WYZ-LMO6;s__	0			0	4	0.0597746	d__Archaea;p__Thermoproteota;c__Nitrososphaeria;o__Nitrososphaerales;f__;g__;s__	0
SMH01	6.525	77.4	This study	200711M	SMHNN007	No Name	Seven Mile Hole (SMH)	44.7536	110.404			77.4	6.525			0			0	4	3.4225	d__Bacteria;p__Desulfobacterota;c__Thermodesulfobacteria;o__Thermodesulfobacteriales;f__Thermodesulfobacteriaceae;g__;s__	0
SMH02	6.301	67.8*	This study	200711N	SMHNN001	No Name	Seven Mile Hole (SMH)	44.7539	110.404	2	0.354244	67.8*	6.301		d__Archaea;p__Hadarchaeota;c__Hadarchaeia;o__Hadarchaeales;f__WYZ-LMO6;g__WYZ-LMO6;s__WYZ-LMO6 sp004347925	0			0	8	0.250102	d__Bacteria;p__Verrucomicrobiota;c__Verrucomicrobiae;o__Pedosphaerales;f__;g__;s__	0
SMH02	6.301	67.8*	This study	200711N	SMHNN001	No Name	Seven Mile Hole (SMH)	44.7539	110.404	2	0.10518	67.8*	7.301		d__Archaea;p__Halobacteriota;c__Archaeoglobi;o__Archaeoglobales;f__Archaeoglobaceae;g__WYZ-LMO2;s__WYZ-LMO2 sp004347865	0			0	8	0.166425	d__Bacteria;p__Desulfobacterota;c__Thermodesulfobacteria;o__Thermodesulfobacteriales;f__Thermodesulfobacteriaceae;g__;s__	0
SMH02	6.301	67.8*	This study	200711N	SMHNN001	No Name	Seven Mile Hole (SMH)	44.7539	110.404	2		67.8*	8.301			0			0	8	0.0505389	d__Bacteria;p__Sumerlaeota;c__Sumerlaeia;o__Sumerlaeales;f__Sumerlaeaceae;g__;s__	0
SMH02	6.301	67.8*	This study	200711N	SMHNN001	No Name	Seven Mile Hole (SMH)	44.7539	110.404	2		67.8*	9.301			0			0	8	0.254991	d__Archaea;p__Aenigmatarchaeota;c__Aenigmatarchaeia;o__QMZP01;f__QMZT01;g__;s__	0
SMH02	6.301	67.8*	This study	200711N	SMHNN001	No Name	Seven Mile Hole (SMH)	44.7539	110.404	2		67.8*	10.301			0			0	8	0.646557	d__Bacteria;p__Verrucomicrobiota;c__Verrucomicrobiae;o__Pedosphaerales;f__Palsa-1400;g__;s__	0
SMH02	6.301	67.8*	This study	200711N	SMHNN001	No Name	Seven Mile Hole (SMH)	44.7539	110.404	2		67.8*	11.301			0			0	8	0.0540856	d__Archaea;p__Thermoproteota;c__Bathyarchaeia;o__40CM-2-53-6;f__;g__;s__	0
SMH02	6.301	67.8*	This study	200711N	SMHNN001	No Name	Seven Mile Hole (SMH)	44.7539	110.404	2		67.8*	12.301			0			0	8	0.145	d__Bacteria;p__Acidobacteriota;c__Acidobacteriae;o__Bryobacterales;f__Bryobacteraceae;g__UBA690;s__	0
SMH02	6.301	67.8*	This study	200711N	SMHNN001	No Name	Seven Mile Hole (SMH)	44.7539	110.404	2		67.8*	13.301			0			0	8	0.720541	d__Bacteria;p__Acidobacteriota;c__Aminicenantia;o__Aminicenantales;f__Saccharicenantaceae;g__Saccharicenans;s__	0
SMH03	8	74.1	This study	200711O	n/a	No Name	Seven Mile Hole (SMH)	44.7515	110.415	0		74.1	8			0			0	1	0.502427	d__Bacteria;p__Armatimonadota;c__HRBIN16;o__HRBIN16;f__HRBIN16;g__HRBIN16;s__	0
SJ3	5.36	61.9	Lindsay et al. 2019	n/a	n/a	Smokejumper3	Smoke jumper (SJ)	44.4159	110.956	3	0.56148	61.9	5.36		d__Archaea;p__Thermoproteota;c__Methanomethylicia;o__Methanomethylicales;f__Methanomethylicaceae;g__WYZ-LMO10;s__WYZ-LMO10 sp004347955	0			0	8	1.16093	d__Archaea;p__Thermoproteota;c__Thermoproteia;o__Desulfurococcales;f__Ignisphaeraceae;g__Ignisphaera;s__	0
SJ3	5.36	61.9	Lindsay et al. 2019	n/a	n/a	Smokejumper3	Smoke jumper (SJ)	44.4159	110.956	3	0.395608	61.9	5.36		d__Archaea;p__Halobacteriota;c__Archaeoglobi;o__Archaeoglobales;f__Archaeoglobaceae;g__WYZ-LMO2;s__WYZ-LMO2 sp004347865	0			0	8	0.956361	d__Bacteria;p__Armatimonadota;c__HRBIN17;o__HRBIN17;f__HRBIN17;g__HRBIN17;s__	0
SJ3	5.36	61.9	Lindsay et al. 2019	n/a	n/a	Smokejumper3	Smoke jumper (SJ)	44.4159	110.956	3	0.0709304	61.9	5.36		d__Archaea;p__Thermoproteota;c__Methanomethylicia;o__Methanomethylicales;f__Methanomethylicaceae;g__WYZ-LMO11;s__WYZ-LMO11 sp004348015	0			0	8	0.414514	d__Archaea;p__Thermoproteota;c__Thermoproteia;o__Desulfurococcales;f__Ignisphaeraceae;g__Ignisphaera;s__	0
SJ3	5.36	61.9	Lindsay et al. 2019	n/a	n/a	Smokejumper3	Smoke jumper (SJ)	44.4159	110.956	3		61.9	5.36			0			0	8	0.312962	d__Archaea;p__Thermoproteota;c__Thermoproteia;o__Desulfurococcales;f__Fervidicoccaceae;g__ARK-14;s__	0
SJ3	5.36	61.9	Lindsay et al. 2019	n/a	n/a	Smokejumper3	Smoke jumper (SJ)	44.4159	110.956	3		61.9	5.36			0			0	8	0.929099	d__Bacteria;p__Acidobacteriota;c__Acidobacteriae;o__Bryobacterales;f__Bryobacteraceae;g__UBA690;s__	0
SJ3	5.36	61.9	Lindsay et al. 2019	n/a	n/a	Smokejumper3	Smoke jumper (SJ)	44.4159	110.956	3		61.9	5.36			0			0	8	0.318719	d__Bacteria;p__Desulfobacterota;c__Thermodesulfobacteria;o__Thermodesulfobacteriales;f__Thermodesulfobacteriaceae;g__;s__	0
SJ3	5.36	61.9	Lindsay et al. 2019	n/a	n/a	Smokejumper3	Smoke jumper (SJ)	44.4159	110.956	3		61.9	5.36			0			0	8	0.265212	d__Archaea;p__Thermoproteota;c__Thermoproteia;o__Desulfurococcales;f__Ignisphaeraceae;g__Ignisphaera;s__	0
SJ3	5.36	61.9	Lindsay et al. 2019	n/a	n/a	Smokejumper3	Smoke jumper (SJ)	44.4159	110.956	3		61.9	5.36			0			0	8	0.177566	d__Bacteria;p__Dictyoglomota;c__;o__;f__;g__;s__	0
EvPrim	5.6	77	Payne et al. 2019	n/a	Evening Primrose	Evening Primrose	Sylvan Springs (SYL)	44.6993	110.767	0		77	5.6			0			0	2	0.045188	d__Archaea;p__Thermoproteota;c__Thermoproteia;o__Desulfurococcales;f__Fervidicoccaceae;g__ARK-14;s__	0
EvPrim	5.6	77	Payne et al. 2019	n/a	Evening Primrose	Evening Primrose	Sylvan Springs (SYL)	44.6993	110.767	0		77	5.6			0			0	2	5.20039	d__Bacteria;p__Desulfobacterota;c__Thermodesulfobacteria;o__Thermodesulfobacteriales;f__Thermodesulfobacteriaceae;g__;s__	0
SYL01	2.304	76.9	This study	200710H	GSSGNN045	Lobster Claw	Sylvan Springs (SYL)	44.7001	110.768	0		76.9	2.304			0			0	1	1.44816	d__Archaea;p__Thermoproteota;c__Thermoproteia;o__Sulfolobales;f__Sulfolobaceae;g__QEFN01;s__	0
SYL02	5.798	78.1	This study	200710I	Sylvan Spring		Sylvan Springs (SYL)	44.6989	110.768	0		78.1	5.798			0			0	2	0.908468	d__Archaea;p__Thermoproteota;c__Thermoproteia;o__Desulfurococcales;f__Fervidicoccaceae;g__ARK-14;s__	0
SYL02	5.798	78.1	This study	200710I	Sylvan Spring		Sylvan Springs (SYL)	44.6989	110.768	0		78.1	5.798			0			0	2	14.3018	d__Bacteria;p__Desulfobacterota;c__Thermodesulfobacteria;o__Thermodesulfobacteriales;f__Thermodesulfobacteriaceae;g__;s__	0
SYL03	2.406	85	This study	200710J	n/a	Little Hottie	Sylvan Springs (SYL)	44.6996	110.767	0		85	2.406			0			0	0			0
SYL04	6.509	71.7	This study	200710K	GSSGNN025	Avocado	Sylvan Springs (SYL)	44.7005	110.765	2	0.165915	71.7	6.509		d__Archaea;p__Thermoproteota;c__Methanomethylicia;o__Methanomethylicales;f__Methanomethylicaceae;g__WYZ-LMO10;s__WYZ-LMO10 sp004347955	0			0	4	1.19161	d__Bacteria;p__Bacteroidota;c__Kryptonia;o__Kryptoniales;f__Kryptoniaceae;g__Kryptonium;s__	0
SYL04	6.509	71.7	This study	200710K	GSSGNN025	Avocado	Sylvan Springs (SYL)	44.7005	110.765	2	0.255057	71.7	6.509		d__Archaea;p__Thermoproteota;c__Methanomethylicia;o__Methanomethylicales;f__Methanomethylicaceae;g__WYZ-LMO11;s__WYZ-LMO11 sp004348015	0			0	4	7.79685	d__Bacteria;p__Desulfobacterota;c__Thermodesulfobacteria;o__Thermodesulfobacteriales;f__Thermodesulfobacteriaceae;g__;s__	0
SYL04	6.509	71.7	This study	200710K	GSSGNN025	Avocado	Sylvan Springs (SYL)	44.7005	110.765	2		71.7	6.509			0			0	4	0.0770273	d__Archaea;p__Thermoproteota;c__Methanomethylicia;o__B29-G17;f__B29-G17;g__;s__	0
SYL04	6.509	71.7	This study	200710K	GSSGNN025	Avocado	Sylvan Springs (SYL)	44.7005	110.765	2		71.7	6.509			0			0	4	0.0227103	d__Archaea;p__Thermoproteota;c__Methanomethylicia;o__Nezhaarchaeales;f__WYZ-LMO8;g__WYZ-LMO8;s__	0
UGB-OF	9	73	Keller et al. 2023	n/a	Old Faithful Geyser (catch pool)		Upper Geyser Basin (UGB)	44.4603	110.828	0		73	9			0			0	0			0
UGB-SP	8.6	91.9	Keller et al. 2023	n/a	Spouter Geyser		Upper Geyser Basin (UGB)	44.4627	110.853	0		91.9	8.6			0			0	0			0
WB02	2.841	71.1	This study	190715X	n/a	Emerald City	Washburn (WB)	44.7669	110.43	0		71.1	2.841			0			0	0			0
